# Supplementary material for: A Comprehensive Cheminformatics Analysis of Structural Features Affecting the Binding Activity of Fullerene Derivatives
Source: Nanomaterials (Basel). 2020 Jan 2;10(1):90. doi: 10.3390/nano10010090 (PMC7023229; doi:10.3390/nano10010090)
Supplement: Supplementary file 1 [file nanomaterials-10-00090-s001.zip]

Archive with 2 entries (2 files):
- Supplementary material final.docx
- Suppl_Heat map 169FDx1117Proteins.xlsx
