# Supplementary material for: A Comprehensive Cheminformatics Analysis of Structural Features Affecting the Binding Activity of Fullerene Derivatives
Source: Nanomaterials (Basel). 2020 Jan 2;10(1):90. doi: 10.3390/nano10010090 (PMC7023229; doi:10.3390/nano10010090)
Supplement: Supplementary file 1 [file nanomaterials-10-00090-s001.zip › Suppl_Heat map 169FDx1117Proteins.xlsx]

## Sheet: List of 1117 proteins
ID protein	PDB_ID	Functional name of proteins	Description
1	1A06	KINASE	CALMODULIN-DEPENDENT PROTEIN KINASE FROM RAT
2	1A25	CALCIUM-BINDING PROTEIN	C2 DOMAIN FROM PROTEIN KINASE C (BETA)
3	1A28	PROGESTERONE RECEPTOR	HORMONE-BOUND HUMAN PROGESTERONE RECEPTOR LIGAND-BINDING
4	1A2B	ONCOGENE PROTEIN	HUMAN RHOA COMPLEXED WITH GTP ANALOGUE
5	1A3G	AMINOTRANSFERASE	BRANCHED-CHAIN AMINO ACID AMINOTRANSFERASE FROM ESCHERICHIA
6	1A4M	HYDROLASE	ADA STRUCTURE COMPLEXED WITH PURINE RIBOSIDE AT PH 7.0
7	1A4W	HYDROLASE/HYDROLASE INHIBITOR	CRYSTAL STRUCTURES OF THROMBIN WITH THIAZOLE-CONTAINING INHI 2 PROBES OF THE S1' BINDING SITE
8	1A78	LECTIN	COMPLEX OF TOAD OVARY GALECTIN WITH THIO-DIGALACTOSE
9	1A7C	HYDROLASE INHIBITOR/PEPTIDE	HUMAN PLASMINOGEN ACTIVATOR INHIBITOR TYPE-1 IN COMPLEX WITH2 PENTAPEPTIDE
10	1A8L	OXIDOREDUCTASE	PROTEIN DISULFIDE OXIDOREDUCTASE FROM ARCHAEON PYROCOCCUS FU
11	1A8M	LYMPHOKINE	TUMOR NECROSIS FACTOR ALPHA, R31D MUTANT
12	1A94	HYDROLASE/HYDROLASE INHIBITOR	STRUCTURAL BASIS FOR SPECIFICITY OF RETROVIRAL PROTEASES
13	1AAQ	HYDROLASE/HYDROLASE INHIBITOR	HYDROXYETHYLENE ISOSTERE INHIBITORS OF HUMAN IMMUNODEFICIENC
14	1AB4	TOPOISOMERASE	59KDA FRAGMENT OF GYRASE A FROM E. COLI
15	1ABE	BINDING PROTEIN	NOVEL STEREOSPECIFICITY OF THE L-ARABINOSE-BINDING PROTEIN
16	1ABF	BINDING PROTEIN	SUBSTRATE SPECIFICITY AND AFFINITY OF A PROTEIN MODULATED BY 2 BOUND WATER MOLECULES
17	1ABO	COMPLEX (KINASE/PEPTIDE)	CRYSTAL STRUCTURE OF THE COMPLEX OF THE ABL TYROSINE KINASE 2 SH3 DOMAIN WITH 3BP-1 SYNTHETIC PEPTIDE
18	1AC4	OXIDOREDUCTASE	VARIATION IN THE STRENGTH OF A CH TO O HYDROGEN BOND IN AN 2 ARTIFICIAL PROTEIN CAVITY (2,3,4-TRIMETHYL-1,3-THIAZOLE)
19	1AC8	OXIDOREDUCTASE	VARIATION IN THE STRENGTH OF A CH TO O HYDROGEN BOND IN AN 2 ARTIFICIAL PROTEIN CAVITY (3,4,5-TRIMETHYLTHIAZOLE)
20	1ACJ	HYDROLASE(CARBOXYLIC ESTERASE)	QUATERNARY LIGAND BINDING TO AROMATIC RESIDUES IN THE 2 ACTIVE-SITE GORGE OF ACETYLCHOLINESTERASE
21	1ACM	TRANSFERASE (CARBAMOYL-P,ASPARTATE)	ARGININE 54 IN THE ACTIVE SITE OF ESCHERICHIA COLI ASPARTATE 2 TRANSCARBAMOYLASE IS CRITICAL FOR CATALYSIS: A SITE-SPECIFI 3 MUTAGENESIS, NMR AND X-RAY CRYSTALLOGRAPHY STUDY
22	1ACO	LYASE(CARBON-OXYGEN)	CRYSTAL STRUCTURE OF ACONITASE WITH TRANSACONITATE BOUND
23	1ACY	COMPLEX(ANTIBODY/HIV-1 FRAGMENT)	CRYSTAL STRUCTURE OF THE PRINCIPAL NEUTRALIZING SITE OF HIV-2 1
24	1ADB	OXIDOREDUCTASE (NAD(A)-CHOH(D))	CRYSTALLOGRAPHIC STUDIES OF ISOSTERIC NAD ANALOGUES BOUND TO 2 ALCOHOL DEHYDROGENASE: SPECIFICITY AND SUBSTRATE BINDING IN 3 TWO TERNARY COMPLEXES
25	1ADC	OXIDOREDUCTASE (NAD(A)-CHOH(D))	CRYSTALLOGRAPHIC STUDIES OF ISOSTERIC NAD ANALOGUES BOUND TO 2 ALCOHOL DEHYDROGENASE: SPECIFICITY AND SUBSTRATE BINDING IN 3 TWO TERNARY COMPLEXES
26	1ADD	HYDROLASE(ACTING IN CYCLICAMIDINES)	A PRE-TRANSITION STATE MIMIC OF AN ENZYME: X-RAY STRUCTURE 2 OF ADENOSINE DEAMINASE WITH BOUND 1-DEAZA-ADENOSINE AND 3 ZINC-ACTIVATED WATER
27	1ADF	OXIDOREDUCTASE(NAD(A)-CHOH(D))	CRYSTALLOGRAPHIC STUDIES OF TWO ALCOHOL DEHYDROGENASE-BOUND 2 ANALOGS OF THIAZOLE-4-CARBOXAMIDE ADENINE DINUCLEOTIDE 3 (TAD), THE ACTIVE ANABOLITE OF THE ANTITUMOR AGENT 4 TIAZOFURIN
28	1AE8	HYDROLASE/HYDROLASE INHIBITOR	HUMAN ALPHA-THROMBIN INHIBITION BY EOC-D-PHE-PRO-AZALYS-ONP
29	1AEB	OXIDOREDUCTASE	SPECIFICITY OF LIGAND BINDING TO A BURIED POLAR CAVITY AT 2 THE ACTIVE SITE OF CYTOCHROME C PEROXIDASE (3-3 METHYLTHIAZOLE)
30	1AEC	HYDROLASE	CRYSTAL STRUCTURE OF ACTINIDIN-E-64 COMPLEX+
31	1AED	OXIDOREDUCTASE	SPECIFICITY OF LIGAND BINDING TO A BURIED POLAR CAVITY AT 2 THE ACTIVE SITE OF CYTOCHROME C PEROXIDASE (3,4-3 DIMETHYLTHIAZOLE)
32	1AEE	OXIDOREDUCTASE	SPECIFICITY OF LIGAND BINDING TO A BURIED POLAR CAVITY AT 2 THE ACTIVE SITE OF CYTOCHROME C PEROXIDASE (ANILINE)
33	1AEF	OXIDOREDUCTASE	SPECIFICITY OF LIGAND BINDING TO A BURIED POLAR CAVITY AT 2 THE ACTIVE SITE OF CYTOCHROME C PEROXIDASE (3-3 AMINOPYRIDINE)
34	1AEG	OXIDOREDUCTASE	SPECIFICITY OF LIGAND BINDING TO A BURIED POLAR CAVITY AT 2 THE ACTIVE SITE OF CYTOCHROME C PEROXIDASE (4- 3 AMINOPYRIDINE)
35	1AEH	OXIDOREDUCTASE	SPECIFICITY OF LIGAND BINDING TO A BURIED POLAR CAVITY AT 2 THE ACTIVE SITE OF CYTOCHROME C PEROXIDASE (2-AMINO-4-3 METHYLTHIAZOLE)
36	1AEK	OXIDOREDUCTASE	SPECIFICITY OF LIGAND BINDING TO A BURIED POLAR CAVITY AT 2 THE ACTIVE SITE OF CYTOCHROME C PEROXIDASE (INDOLINE)
37	1AEM	OXIDOREDUCTASE	SPECIFICITY OF LIGAND BINDING TO A BURIED POLAR CAVITY AT 2 THE ACTIVE SITE OF CYTOCHROME C PEROXIDASE (IMIDAZO[1,2-3 A]PYRIDINE)
38	1AEN	OXIDOREDUCTASE	SPECIFICITY OF LIGAND BINDING TO A BURIED POLAR CAVITY AT 2 THE ACTIVE SITE OF CYTOCHROME C PEROXIDASE (2-AMINO-5-3 METHYLTHIAZOLE)
39	1AEO	OXIDOREDUCTASE	SPECIFICITY OF LIGAND BINDING TO A BURIED POLAR CAVITY AT 2 THE ACTIVE SITE OF CYTOCHROME C PEROXIDASE (2- 3 AMINOPYRIDINE)
40	1AEQ	OXIDOREDUCTASE	VARIATION IN THE STRENGTH OF A CH TO O HYDROGEN BOND IN AN 2 ARTIFICIAL PROTEIN CAVITY (2-ETHYLIMIDAZOLE)
41	1AET	OXIDOREDUCTASE	VARIATION IN THE STRENGTH OF A CH TO O HYDROGEN BOND IN AN 2 ARTIFICIAL PROTEIN CAVITY (1-METHYLIMIDAZOLE)
42	1AEU	OXIDOREDUCTASE	SPECIFICITY OF LIGAND BINDING IN A POLAR CAVITY OF 2 CYTOCHROME C PEROXIDASE (2-METHYLIMIDAZOLE) X-RAY DIFFRACTION
43	1AEV	OXIDOREDUCTASE	INTRODUCTION OF NOVEL SUBSTRATE OXIDATION INTO CYTOCHROME C 2 PEROXIDASE BY CAVITY COMPLEMENTATION: OXIDATION OF 2-3 AMINOTHIAZOLE AND COVALENT MODIFICATION OF THE ENZYME (2-4 AMINOTHIAZOLE)
44	1AG8	OXIDOREDUCTASE	ALDEHYDE DEHYDROGENASE FROM BOVINE MITOCHONDRIA
45	1AH2	SERINE PROTEASE	SERINE PROTEASE PB92 FROM BACILLUS ALCALOPHILUS, NMR, 18 2 STRUCTURES
46	1AH7	HYDROLASE	PHOSPHOLIPASE C FROM BACILLUS CEREUS
47	1AHA	GLYCOSIDASE	THE N-GLYCOSIDASE MECHANISM OF RIBOSOME-INACTIVATING 2 PROTEINS IMPLIED BY CRYSTAL STRUCTURES OF ALPHA-MOMORCHARIN
48	1AJV	ASPARTYL PROTEASE	HIV-1 PROTEASE IN COMPLEX WITH THE CYCLIC SULFAMIDE 2 INHIBITOR AHA006
49	1AJX	ASPARTYL PROTEASE	HIV-1 PROTEASE IN COMPLEX WITH THE CYCLIC UREA INHIBITOR 2 AHA001
50	1AL8	FLAVOPROTEIN	THREE-DIMENSIONAL STRUCTURE OF GLYCOLATE OXIDASE WITH BOUND 2 SITE INHIBITORS
51	1AM5	ASPARTYL PROTEASE	THE CRYSTAL STRUCTURE AND PROPOSED AMINO ACID SEQUENCE OF A 2 PEPSIN FROM ATLANTIC COD (GADUS MORHUA)
52	1ANG	HYDROLASE (VASCULARIZATION)	CRYSTAL STRUCTURE OF HUMAN ANGIOGENIN REVEALS THE STRUCTURAL 2 BASIS FOR ITS FUNCTIONAL DIVERGENCE FROM RIBONUCLEASE
53	1APB	BINDING PROTEINS	A PRO TO GLY MUTATION IN THE HINGE OF THE ARABINOSE-BINDING 2 PROTEIN ENHANCES BINDING AND ALTERS SPECIFICITY: SUGAR-3 BINDING AND CRYSTALLOGRAPHIC STUDIES
54	1APM	TRANSFERASE(PHOSPHOTRANSFERASE)	2.0 ANGSTROM REFINED CRYSTAL STRUCTURE OF THE CATALYTIC 2 SUBUNIT OF CAMP-DEPENDENT PROTEIN KINASE COMPLEXED WITH A 3 PEPTIDE INHIBITOR AND DETERGENT
55	1APT	HYDROLASE/HYDROLASE INHIBITOR	CRYSTALLOGRAPHIC ANALYSIS OF A PEPSTATIN ANALOGUE BINDING TO 2 ASPARTYL PROTEINASE PENICILLOPEPSIN AT 1.8 ANGSTROMS RESOLU
56	1APU	HYDROLASE/HYDROLASE INHIBITOR	CRYSTALLOGRAPHIC ANALYSIS OF A PEPSTATIN ANALOGUE BINDING TO 2 ASPARTYL PROTEINASE PENICILLOPEPSIN AT 1.8 ANGSTROMS RESOLU
57	1APV	HYDROLASE/HYDROLASE INHIBITOR	CRYSTALLOGRAPHIC ANALYSIS OF TRANSITION STATE MIMICS BOUND T 2 PENICILLOPEPSIN: DIFLUOROSTATINE-AND DIFLUOROSTATONE-CONTAI 3 PEPTIDES
58	1APW	HYDROLASE/HYDROLASE INHIBITOR	CRYSTALLOGRAPHIC ANALYSIS OF TRANSITION STATE MIMICS BOUND T 2 PENICILLOPEPSIN: DIFLUOROSTATINE-AND DIFLUOROSTATONE-CONTAI 3 PEPTIDES
59	1ASE	AMINOTRANSFERASE	THE STRUCTURE OF WILD TYPE E. COLI ASPARTATE AMINOTRANSFERAS 2 RECONSTITUTED WITH PLP-N-OXIDE
60	1ATL	HYDROLASE/HYDROLASE INHIBITOR	STRUCTURAL INTERACTION OF NATURAL AND SYNTHETIC INHIBITORS W 2 VENOM METALLOPROTEINASE, ATROLYSIN C (FORM-D)
61	1AUR	HYDROLASE	PMSF-INHIBITED CARBOXYLESTERASE FROM PSEUDOMONAS FLUORESCENS
62	1AVN	LYASE	HUMAN CARBONIC ANHYDRASE II COMPLEXED WITH THE HISTAMINE 2 ACTIVATOR
63	1AXN	CALCIUM/PHOSPHOLIPID-BINDING PROTEIN	THE HIGH RESOLUTION STRUCTURE OF ANNEXIN III SHOWS 2 DIFFERENCES WITH ANNEXIN V
64	1AYK	METALLOPROTEASE	INHIBITOR-FREE CATALYTIC FRAGMENT OF HUMAN FIBROBLAST 2 COLLAGENASE, NMR, 30 STRUCTURES
65	1AYL	KINASE (TRANSPHOSPHORYLATING)	PHOSPHOENOLPYRUVATE CARBOXYKINASE
66	1AZM	LYASE(OXO-ACID)	DRUG-PROTEIN INTERACTIONS: STRUCTURE OF SULFONAMIDE DRUG 2 COMPLEXED WITH HUMAN CARBONIC ANHYDRASE I
67	1B09	IMMUNE SYSTEM	HUMAN C-REACTIVE PROTEIN COMPLEXED WITH PHOSPHOCHOLINE
68	1B12	HYDROLASE	CRYSTAL STRUCTURE OF TYPE 1 SIGNAL PEPTIDASE FROM ESCHERICHI 2 COMPLEX WITH A BETA-LACTAM INHIBITOR
69	1B2T	CHEMOKINE	SOLUTION STRUCTURE OF THE CX3C CHEMOKINE DOMAIN OF 2 FRACTALKINE
70	1B5L	CYTOKINE	OVINE INTERFERON TAU
71	1B6C	COMPLEX (ISOMERASE/PROTEIN KINASE)	CRYSTAL STRUCTURE OF THE CYTOPLASMIC DOMAIN OF THE TYPE I 2 TGF-BETA RECEPTOR IN COMPLEX WITH FKBP12
72	1B6G	HYDROLASE	HALOALKANE DEHALOGENASE AT PH 5.0 CONTAINING CHLORIDE
73	1B74	ISOMERASE	GLUTAMATE RACEMASE FROM AQUIFEX PYROPHILUS
74	1B8P	OXIDOREDUCTASE	MALATE DEHYDROGENASE FROM AQUASPIRILLUM ARCTICUM
75	1BAF	IMMUNE SYSTEM	2.9 ANGSTROMS RESOLUTION STRUCTURE OF AN ANTI-DINITROPHENYL-2 MONOCLONAL ANTIBODY FAB FRAGMENT WITH BOUND HAPTEN
76	1BAP	BINDING PROTEINS	A PRO TO GLY MUTATION IN THE HINGE OF THE ARABINOSE-BINDING 2 PROTEIN ENHANCES BINDING AND ALTERS SPECIFICITY: SUGAR-3 BINDING AND CRYSTALLOGRAPHIC STUDIES
77	1BBP	BILIN BINDING	MOLECULAR STRUCTURE OF THE BILIN BINDING PROTEIN (BBP) FROM 2 PIERIS BRASSICAE AFTER REFINEMENT AT 2.0 ANGSTROMS 3 RESOLUTION
78	1BGV	OXIDOREDUCTASE	GLUTAMATE DEHYDROGENASE
79	1BHS	OXIDOREDUCTASE	HUMAN ESTROGENIC 17BETA-HYDROXYSTEROID DEHYDROGENASE
80	1BID	METHYLTRANSFERASE	E. COLI THYMIDYLATE SYNTHASE COMPLEXED WITH DUMP
81	1BIF	BIFUNCTIONAL ENZYME	6-PHOSPHOFRUCTO-2-KINASE/FRUCTOSE-2,6-BISPHOSPHATASE BIFUNCT 2 ENZYME COMPLEXED WITH ATP-G-S AND PHOSPHATE
82	1BKJ	OXIDOREDUCTASE	NADPH:FMN OXIDOREDUCTASE FROM VIBRIO HARVEYI
83	1BLH	HYDROLASE(BETA-LACTAMASE)	STRUCTURE OF A PHOSPHONATE-INHIBITED BETA-LACTAMASE. AN 2 ANALOG OF THE TETRAHEDRAL TRANSITION STATE(SLASH) 3 INTERMEDIATE OF BETA-LACTAM HYDROLYSIS
84	1BMA	HYDROLASE/HYDROLASE INHIBITOR	BENZYL METHYL AMINIMIDE INHIBITOR COMPLEXED TO PORCINE PANCR 2 ELASTASE
85	1BMK	TRANSFERASE	THE COMPLEX STRUCTURE OF THE MAP KINASE P38/SB218655
86	1BMM	HYDROLASE/HYDROLASE INHIBITOR	HUMAN ALPHA-THROMBIN COMPLEXED WITH [S-(R*,R*)]-4-[(AMINOIMI 2 AMINO]-N-[[1-[3-HYDROXY-2-[(2-NAPHTHALENYLSULFONYL)AMINO]-1 3 OXOPROPYL]-2-PYRROLIDINYL] METHYL]BUTANAMIDE (BMS-186282)
87	1BMN	HYDROLASE/HYDROLASE INHIBITOR	HUMAN ALPHA-THROMBIN COMPLEXED WITH [S-(R*,R*)]-1-(AMINOIMIN 2 N-[[1-[N-[(2-NAPHTHALENYLSULFONYL)-L-SERYL]-PYRROLIDINYL]ME 3 PIPERIDENECARBOXAMIDE (BMS-189090)
88	1BMQ	HYDROLASE	CRYSTAL STRUCTURE OF THE COMPLEX OF INTERLEUKIN-1BETA 2 CONVERTING ENZYME (ICE) WITH A PEPTIDE BASED INHIBITOR, (3S 3 )-N-METHANESULFONYL-3-({1-[N-(2-NAPHTOYL)-L-VALYL]-L-4 PROLYL }AMINO)-4-OXOBUTANAMIDE
89	1BMT	METHYLTRANSFERASE	HOW A PROTEIN BINDS B12: A 3.O ANGSTROM X-RAY STRUCTURE OF 2 THE B12-BINDING DOMAINS OF METHIONINE SYNTHASE
90	1BOB	ACETYLTRANSFERASE	HISTONE ACETYLTRANSFERASE HAT1 FROM SACCHAROMYCES CEREVISIAE 2 IN COMPLEX WITH ACETYL COENZYME A
91	1BOO	TRANSFERASE	PVUII DNA METHYLTRANSFERASE (CYTOSINE-N4-SPECIFIC)
92	1BOZ	OXIDOREDUCTASE	STRUCTURE-BASED DESIGN AND SYNTHESIS OF LIPOPHILIC 2,4-2 DIAMINO-6-SUBSTITUTED QUINAZOLINES AND THEIR EVALUATION AS 3 INHIBITORS OF DIHYDROFOLATE REDUCTASE AND POTENTIAL 4 ANTITUMOR AGENTS
93	1BQS	MEMBRANE PROTEIN	THE CRYSTAL STRUCTURE OF MUCOSAL ADDRESSIN CELL ADHESION 2 MOLECULE-1 (MADCAM-1)
94	1BRA	PROTEINASE/INHIBITOR	RELOCATING A NEGATIVE CHARGE IN THE BINDING POCKET OF 2 TRYPSIN
95	1BTE	TRANSFERASE	CRYSTAL STRUCTURE OF THE EXTRACELLULAR DOMAIN OF THE TYPE II 2 RECEPTOR
96	1BTO	OXIDOREDUCTASE	HORSE LIVER ALCOHOL DEHYDROGENASE COMPLEXED TO NADH AND (1S, 2 3R)3-BUTYLTHIOLANE 1-OXIDE
97	1BU5	ELECTRON TRANSPORT	X-RAY CRYSTAL STRUCTURE OF THE DESULFOVIBRIO VULGARIS (HILDE 2 APOFLAVODOXIN-RIBOFLAVIN COMPLEX
98	1BUQ	ISOMERASE	SOLUTION STRUCTURE OF DELTA-5-3-KETOSTEROID ISOMERASE 2 COMPLEXED WITH THE STEROID 19-NORTESTOSTERONE-HEMISUCCINATE
99	1BVY	OXIDOREDUCTASE	COMPLEX OF THE HEME AND FMN-BINDING DOMAINS OF THE 2 CYTOCHROME P450(BM-3)
100	1BWK	OXIDOREDUCTASE	OLD YELLOW ENZYME (OYE1) MUTANT H191N
101	1BYB	HYDROLASE(O-GLYCOSYL)	CRYSTAL STRUCTURES OF SOYBEAN BETA-AMYLASE REACTED WITH 2 BETA-MALTOSE AND MALTAL: ACTIVE SITE COMPONENTS AND THEIR 3 APPARENT ROLE IN CATALYSIS
102	1BZF	OXIDOREDUCTASE	NMR SOLUTION STRUCTURE AND DYNAMICS OF THE COMPLEX OF 2 LACTOBACILLUS CASEI DIHYDROFOLATE REDUCTASE WITH THE NEW 3 LIPOPHILIC ANTIFOLATE DRUG TRIMETREXATE, 22 STRUCTURES
103	1BZM	LYASE(OXO-ACID)	DRUG-PROTEIN INTERACTIONS: STRUCTURE OF SULFONAMIDE DRUG 2 COMPLEXED WITH HUMAN CARBONIC ANHYDRASE I
104	1BZS	HYDROLASE	CRYSTAL STRUCTURE OF MMP8 COMPLEXED WITH HMR2909
105	1C0K	OXIDOREDUCTASE	CRYSTAL STRUCTURE ANALYSIS OF D-AMINO ACID OXIDASE IN 2 COMPLEX WITH L-LACTATE
106	1C0N	LYASE	CSDB PROTEIN, NIFS HOMOLOGUE
107	1C1L	SUGAR BINDING PROTEIN	LACTOSE-LIGANDED CONGERIN I
108	1C1Y	SIGNALING PROTEIN	CRYSTAL STRUCTURE OF RAP.GMPPNP IN COMPLEX WITH THE RAS-2 BINDING-DOMAIN OF C-RAF1 KINASE (RAFRBD)
109	1C2T	TRANSFERASE	NEW INSIGHTS INTO INHIBITOR DESIGN FROM THE CRYSTAL STRUCTUR 2 STUDIES OF E. COLI GAR TRANSFORMYLASE IN COMPLEX WITH BETA-3 10-FORMYL-5,8,10-TRIDEAZAFOLIC ACID
110	1C41	TRANSFERASE	CRYSTAL STRUCTURES OF A PENTAMERIC FUNGAL AND AN ICOSAHEDRAL 2 LUMAZINE SYNTHASE REVEALS THE STRUCTURAL BASIS FOR DIFFEREN 3 ASSEMBLY
111	1C4K	LYASE	ORNITHINE DECARBOXYLASE MUTANT (GLY121TYR)
112	1C8P	MEMBRANE PROTEIN	NMR STRUCTURE OF THE LIGAND BINDING DOMAIN OF THE COMMON 2 BETA-CHAIN IN THE GM-CSF, IL-3 AND IL-5 RECEPTORS
113	1C9C	TRANSFERASE	ASPARTATE AMINOTRANSFERASE COMPLEXED WITH C3-PYRIDOXAL-5'-PH
114	1C9H	IMMUNE SYSTEM	CRYSTAL STRUCTURE OF FKBP12.6 IN COMPLEX WITH RAPAMYCIN
115	1CB7	ISOMERASE	GLUTAMATE MUTASE FROM CLOSTRIDIUM COCHLEARIUM RECONSTITUTED 2 METHYL-COBALAMIN
116	1CBF	METHYLTRANSFERASE	THE X-RAY STRUCTURE OF A COBALAMIN BIOSYNTHETIC ENZYME, COBA 2 PRECORRIN-4 METHYLTRANSFERASE, CBIF
117	1CBS	RETINOIC-ACID TRANSPORT	CRYSTAL STRUCTURE OF CELLULAR RETINOIC-ACID-BINDING PROTEINS 2 I AND II IN COMPLEX WITH ALL-TRANS-RETINOIC ACID AND A 3 SYNTHETIC RETINOID
118	1CBX	HYDROLASE(C-TERMINAL PEPTIDASE)	CRYSTAL STRUCTURE OF THE COMPLEX BETWEEN CARBOXYPEPTIDASE A 2 AND THE BIPRODUCT ANALOG INHIBITOR L-BENZYLSUCCINATE AT 2.0 3 ANGSTROMS RESOLUTION
119	1CD9	CYTOKINE	2:2 COMPLEX OF G-CSF WITH ITS RECEPTOR
120	1CEV	HYDROLASE	ARGINASE FROM BACILLUS CALDOVELOX, NATIVE STRUCTURE AT PH 5.
121	1CGH	HYDROLASE/HYDROLASE INHIBITOR	HUMAN CATHEPSIN G
122	1CGZ	TRANSFERASE	CHALCONE SYNTHASE FROM ALFALFA COMPLEXED WITH RESVERATROL
123	1CI0	OXIDOREDUCTASE	PNP OXIDASE FROM SACCHAROMYCES CEREVISIAE
124	1CI1	TRIOSEPHOSPHATE ISOMERASE	CRYSTAL STRUCTURE OF TRIOSEPHOSPHATE ISOMERASE FROM TRYPANOS 2 IN HEXANE
125	1CI7	TRANSFERASE	TERNARY COMPLEX OF THYMIDYLATE SYNTHASE FROM PNEUMOCYSTIS 2 CARINII
126	1CIL	LYASE(OXO-ACID)	THE POSITIONS OF HIS-64 AND A BOUND WATER IN HUMAN CARBONIC 2 ANHYDRASE II UPON BINDING THREE STRUCTURALLY RELATED 3 INHIBITORS
127	1CIM	LYASE(OXO-ACID)	THE POSITIONS OF HIS-64 AND A BOUND WATER IN HUMAN CARBONIC 2 ANHYDRASE II UPON BINDING THREE STRUCTURALLY RELATED 3 INHIBITORS
128	1CIN	LYASE(OXO-ACID)	THE POSITIONS OF HIS-64 AND A BOUND WATER IN HUMAN CARBONIC 2 ANHYDRASE II UPON BINDING THREE STRUCTURALLY RELATED 3 INHIBITORS
129	1CJ0	TRANSFERASE	CRYSTAL STRUCTURE OF RABBIT CYTOSOLIC SERINE HYDROXYMETHYLTR 2 AT 2.8 ANGSTROM RESOLUTION
130	1CKN	CAPPING ENZYME	STRUCTURE OF GUANYLYLATED MRNA CAPPING ENZYME COMPLEXED WITH 2 GTP
131	1CLE	LIPASE	STRUCTURE OF UNCOMPLEXED AND LINOLEATE-BOUND CANDIDA CYLINDR 2 CHOLESTEROL ESTERASE
132	1CLY	IMMUNOGLOBULIN	IGG FAB (HUMAN IGG1, KAPPA) CHIMERIC FRAGMENT (CBR96) COMPLE 2 LEWIS Y NONOATE METHYL ESTER
133	1CNF	OXIDOREDUCTASE	STRUCTURAL STUDIES ON CORN NITRATE REDUCTASE: REFINED 2 STRUCTURE OF THE CYTOCHROME B REDUCTASE FRAGMENT AT 2.5 3 ANGSTROMS, ITS ADP COMPLEX AND AN ACTIVE SITE MUTANT AND 4 MODELING OF THE CYTOCHROME B DOMAIN
134	1CNW	LYASE (OXO-ACID)	SECONDARY INTERACTIONS SIGNIFICANTLY REMOVED FROM THE 2 SULFONAMIDE BINDING POCKET OF CARBONIC ANHYDRASE II 3 INFLUENCE BINDING CONSTANTS
135	1CNX	LYASE (OXO-ACID)	SECONDARY INTERACTIONS SIGNIFICANTLY REMOVED FROM THE 2 SULFONAMIDE BINDING POCKET OF CARBONIC ANHYDRASE II 3 INFLUENCE BINDING CONSTANTS
136	1CNY	LYASE (OXO-ACID)	SECONDARY INTERACTIONS SIGNIFICANTLY REMOVED FROM THE 2 SULFONAMIDE BINDING POCKET OF CARBONIC ANHYDRASE II 3 INFLUENCE BINDING CONSTANTS
137	1COY	OXIDOREDUCTASE(OXYGEN RECEPTOR)	CRYSTAL STRUCTURE OF CHOLESTEROL OXIDASE COMPLEXED WITH A 2 STEROID SUBSTRATE. IMPLICATIONS FOR FAD DEPENDENT ALCOHOL 3 OXIDASES
138	1CP7	HYDROLASE	AMINOPEPTIDASE FROM STREPTOMYCES GRISEUS
139	1CPS	HYDROLASE(C-TERMINAL PEPTIDASE)	STRUCTURAL COMPARISON OF SULFODIIMINE AND SULFONAMIDE 2 INHIBITORS IN THEIR COMPLEXES WITH ZINC ENZYMES
140	1CPT	OXIDOREDUCTASE(OXYGENASE)	CRYSTAL STRUCTURE AND REFINEMENT OF CYTOCHROME P450-TERP AT 2 2.3 ANGSTROMS RESOLUTION
141	1CQE	OXIDOREDUCTASE	PROSTAGLANDIN H2 SYNTHASE-1 COMPLEX WITH FLURBIPROFEN
142	1CQZ	HYDROLASE	CRYSTAL STRUCTURE OF MURINE SOLUBLE EPOXIDE HYDROLASE
143	1CR1	TRANSFERASE	CRYSTAL STRUCTURE OF THE HELICASE DOMAIN OF THE GENE 4 2 PROTEIN OF BACTERIOPHAGE T7: COMPLEX WITH DTTP
144	1CRK	TRANSFERASE	MITOCHONDRIAL CREATINE KINASE
145	1CRP	ONCOGENE PROTEIN	THE SOLUTION STRUCTURE AND DYNAMICS OF RAS P21. GDP 2 DETERMINED BY HETERONUCLEAR THREE AND FOUR DIMENSIONAL NMR 3 SPECTROSCOPY
146	1CSB	HYDROLASE/HYDROLASE INHIBITOR	CRYSTAL STRUCTURE OF CATHEPSIN B INHIBITED WITH CA030 AT 2.1 2 RESOLUTION: A BASIS FOR THE DESIGN OF SPECIFIC EPOXYSUCCINY 3 INHIBITORS
147	1CSN	PHOSPHOTRANSFERASE	BINARY COMPLEX OF CASEIN KINASE-1 WITH MGATP
148	1CT5	STRUCTURAL GENOMICS	CRYSTAL STRUCTURE OF YEAST HYPOTHETICAL PROTEIN YBL036C-SELE 2 CRYSTAL
149	1CTR	CALCIUM-BINDING PROTEIN	DRUG BINDING BY CALMODULIN: CRYSTAL STRUCTURE OF A 2 CALMODULIN-TRIFLUOPERAZINE COMPLEX
150	1CTT	HYDROLASE	TRANSITION-STATE SELECTIVITY FOR A SINGLE OH GROUP DURING CA 2 CYTIDINE DEAMINASE
151	1CVI	HYDROLASE	CRYSTAL STRUCTURE OF HUMAN PROSTATIC ACID PHOSPHATASE
152	1CVR	HYDROLASE/HYDROLASE INHIBITOR	CRYSTAL STRUCTURE OF THE ARG SPECIFIC CYSTEINE PROTEINASE GI 2 (RGPB)
153	1CVW	HYDROLASE/HYDROLASE INHIBITOR	CRYSTAL STRUCTURE OF ACTIVE SITE-INHIBITED HUMAN COAGULATION 2 VIIA (DES-GLA)
154	1CW2	LYASE	CRYSTAL STRUCTURE OF THE COMPLEX OF BACTERIAL TRYPTOPHAN SYN 2 THE TRANSITION STATE ANALOGUE INHIBITOR 4-(2-HYDROXYPHENYLS 3 BUTYLPHOSPHONIC ACID
155	1CX2	OXIDOREDUCTASE	CYCLOOXYGENASE-2 (PROSTAGLANDIN SYNTHASE-2) COMPLEXED WITH A 2 INHIBITOR, SC-558
156	1CY1	ISOMERASE	COMPLEX OF E.COLI DNA TOPOISOMERASE I WITH 5'PTPTPT
157	1CY9	ISOMERASE	CRYSTAL STRUCTURE OF THE 30 KDA FRAGMENT OF E. COLI DNA TOPO 2 I. MONOCLINIC FORM
158	1CYN	ISOMERASE/IMMUNOSUPPRESSANT	CYCLOPHILIN B COMPLEXED WITH [D-(CHOLINYLESTER)SER8]-CYCLOSP
159	1CZ2	LIPID BINDING PROTEIN	SOLUTION STRUCTURE OF WHEAT NS-LTP COMPLEXED WITH 2 PROSTAGLANDIN B2
160	1CZ7	CONTRACTILE PROTEIN	THE CRYSTAL STRUCTURE OF A MINUS-END DIRECTED MICROTUBULE 2 MOTOR PROTEIN NCD REVEALS VARIABLE DIMER CONFORMATIONS
161	1D0A	APOPTOSIS	STRUCTURE OF TNF RECEPTOR ASSOCIATED FACTOR 2 (TRAF2) IN 2 COMPLEX WITH A HUMAN OX40 PEPTIDE
162	1D1T	OXIDOREDUCTASE	MUTANT OF HUMAN SIGMA ALCOHOL DEHYDROGENASE WITH LEUCINE AT 2 141
163	1D2E	RNA BINDING PROTEIN	CRYSTAL STRUCTURE OF MITOCHONDRIAL EF-TU IN COMPLEX WITH GDP
164	1D2F	TRANSFERASE	X-RAY STRUCTURE OF MALY FROM ESCHERICHIA COLI: A PYRIDOXAL-52 PHOSPHATE-DEPENDENT ENZYME ACTING AS A MODULATOR IN MAL GEN 3 EXPRESSION
165	1D2T	HYDROLASE	CRYSTAL STRUCTURE OF ACID PHOSPHATASE FROM ESCHERICHIA 2 BLATTAE
166	1D2V	OXIDOREDUCTASE	CRYSTAL STRUCTURE OF BROMIDE-BOUND HUMAN MYELOPEROXIDASE ISO 2 PH 5.5
167	1D3G	OXIDOREDUCTASE	HUMAN DIHYDROOROTATE DEHYDROGENASE COMPLEXED WITH BREQUINAR 2 ANALOG
168	1D4P	HYDROLASE/HYDROLASE INHIBITOR	CRYSTAL STRUCTURE OF HUMAN ALPHA THROMBIN IN COMPLEX WITH 5-2 AMIDINOINDOLE-4-BENZYLPIPERIDINE INHIBITOR
169	1D6A	HYDROLASE	STRUCTURE OF POKEWEED ANTIVIRAL PROTEIN COMPLEXED WITH 2 GUANINE
170	1D6M	ISOMERASE	CRYSTAL STRUCTURE OF E. COLI DNA TOPOISOMERASE III
171	1D6N	TRANSFERASE	TERNARY COMPLEX STRUCTURE OF HUMAN HGPRTASE, PRPP, MG2+, AND 2 THE INHIBITOR HPP REVEALS THE INVOLVEMENT OF THE FLEXIBLE 3 LOOP IN SUBSTRATE BINDING
172	1D6S	LYASE	CRYSTAL STRUCTURE OF THE K41A MUTANT OF O-ACETYLSERINE SULFH 2 COMPLEXED IN EXTERNAL ALDIMINE LINKAGE WITH METHIONINE
173	1D6U	OXIDOREDUCTASE	CRYSTAL STRUCTURE OF E. COLI AMINE OXIDASE ANAEROBICALLY RED 2 BETA-PHENYLETHYLAMINE
174	1D7P	BLOOD CLOTTING	CRYSTAL STRUCTURE OF THE C2 DOMAIN OF HUMAN FACTOR VIII AT 1 2 RESOLUTION AT 1.5 A
175	1D8T	HYDROLASE/ANTIBIOTIC	CRYSTAL STRUCTURE OF ELONGATION FACTOR, TU (EF-TU-MGGDP) COM 2 WITH GE2270A, A THIAZOLYL PEPTIDE ANTIBIOTIC
176	1DAN	HYDROLASE/HYDROLASE INHIBITOR	COMPLEX OF ACTIVE SITE INHIBITED HUMAN BLOOD COAGULATION FAC 2 WITH HUMAN RECOMBINANT SOLUBLE TISSUE FACTOR
177	1DAR	TRANSLATIONAL GTPASE	ELONGATION FACTOR G IN COMPLEX WITH GDP
178	1DB1	GENE REGULATION	CRYSTAL STRUCTURE OF THE NUCLEAR RECEPTOR FOR VITAMIN D 2 COMPLEXED TO VITAMIN D
179	1DB4	HYDROLASE/HYDROLASE INHIBITOR	HUMAN S-PLA2 IN COMPLEX WITH INDOLE 8
180	1DBB	IMMUNOGLOBULIN	THREE-DIMENSIONAL STRUCTURE OF AN ANTI-STEROID FAB' AND 2 PROGESTERONE-FAB' COMPLEX
181	1DBJ	IMMUNOGLOBULIN	MOLECULAR BASIS OF CROSS-REACTIVITY AND THE LIMITS OF 2 ANTIBODY-ANTIGEN COMPLEMENTARITY
182	1DBK	IMMUNOGLOBULIN	MOLECULAR BASIS OF CROSS-REACTIVITY AND THE LIMITS OF 2 ANTIBODY-ANTIGEN COMPLEMENTARITY
183	1DBM	IMMUNOGLOBULIN	MOLECULAR BASIS OF CROSS-REACTIVITY AND THE LIMITS OF 2 ANTIBODY-ANTIGEN COMPLEMENTARITY
184	1DCS	OXIDOREDUCTASE	DEACETOXYCEPHALOSPORIN C SYNTHASE FROM S. CLAVULIGERUS
185	1DDV	SIGNALING PROTEIN	CRYSTAL STRUCTURE OF THE HOMER EVH1 DOMAIN WITH BOUND MGLUR 2 PEPTIDE
186	1DF7	OXIDOREDUCTASE	DIHYDROFOLATE REDUCTASE OF MYCOBACTERIUM TUBERCULOSIS COMPLE 2 NADPH AND METHOTREXATE
187	1DFF	HYDROLASE	PEPTIDE DEFORMYLASE
188	1DFV	SUGAR BINDING PROTEIN	CRYSTAL STRUCTURE OF HUMAN NEUTROPHIL GELATINASE ASSOCIATED 2 MONOMER
189	1DGD	LYASE	AN ALKALI METAL ION SIZE-DEPENDENT SWITCH IN THE ACTIVE SITE 2 OF DIALKYLGLYCINE DECARBOXYLASE
190	1DGM	TRANSFERASE	CRYSTAL STRUCTURE OF ADENOSINE KINASE FROM TOXOPLASMA GONDII
191	1DHF	OXIDO-REDUCTASE	CRYSTAL STRUCTURES OF RECOMBINANT HUMAN DIHYDROFOLATE 2 REDUCTASE COMPLEXED WITH FOLATE AND 5-DEAZOFOLATE
192	1DHJ	OXIDOREDUCTASE	LONG-RANGE STRUCTURAL EFFECTS IN A SECOND-SITE REVERTANT OF 2 A MUTANT DIHYDROFOLATE REDUCTASE
193	1DHT	OXIDOREDUCTASE	ESTROGENIC 17-BETA HYDROXYSTEROID DEHYDROGENASE COMPLEXED 2 DIHYDROTESTOSTERONE
194	1DI8	TRANSFERASE	THE STRUCTURE OF CYCLIN-DEPENDENT KINASE 2 (CDK2) IN COMPLEX 2 WITH 4-[3-HYDROXYANILINO]-6,7-DIMETHOXYQUINAZOLINE
195	1DIA	OXIDOREDUCTASE,HYDROLASE	HUMAN METHYLENETETRAHYDROFOLATE DEHYDROGENASE /2 CYCLOHYDROLASE COMPLEXED WITH NADP AND INHIBITOR LY249543
196	1DID	ISOMERASE(INTRAMOLECULAR OXIDOREDUCTASE)	OBSERVATIONS OF REACTION INTERMEDIATES AND THE MECHANISM OF 2 KETOSE INTERCONVERSION BY D-XYLOSE ISOMERASE
197	1DIE	ISOMERASE(INTRAMOLECULAR OXIDOREDUCTASE)	OBSERVATIONS OF REACTION INTERMEDIATES AND THE MECHANISM OF 2 KETOSE INTERCONVERSION BY D-XYLOSE ISOMERASE
198	1DIF	ASPARTIC PROTEINASE	HIV-1 PROTEASE IN COMPLEX WITH A DIFLUOROKETONE CONTAINING 2 INHIBITOR A79285
199	1DIH	OXIDOREDUCTASE	THREE-DIMENSIONAL STRUCTURE OF E. COLI DIHYDRODIPICOLINATE R
200	1DIS	OXIDO-REDUCTASE	DIHYDROFOLATE REDUCTASE (E.C.1.5.1.3) COMPLEX WITH 2 BRODIMOPRIM-4,6-DICARBOXYLATE
201	1DIY	OXIDOREDUCTASE	CRYSTAL STRUCTURE OF ARACHIDONIC ACID BOUND IN THE CYCLOOXYG 2 ACTIVE SITE OF PGHS-1
202	1DJE	TRANSFERASE	CRYSTAL STRUCTURE OF THE PLP-BOUND FORM OF 8-AMINO-7-OXONANO 2 SYNTHASE
203	1DKF	HORMONE/GROWTH FACTOR RECEPTOR	CRYSTAL STRUCTURE OF A HETERODIMERIC COMPLEX OF RAR AND RXR 2 LIGAND-BINDING DOMAINS
204	1DMG	GENE REGULATION	CRYSTAL STRUCTURE OF RIBOSOMAL PROTEIN L4
205	1DMH	OXIDOREDUCTASE	STRUCTURE OF CATECHOL 1,2-DIOXYGENASE FROM ACINETOBACTER SP.2 BOUND 4-METHYLCATECHOL
206	1DMW	OXIDOREDUCTASE	CRYSTAL STRUCTURE OF DOUBLE TRUNCATED HUMAN PHENYLALANINE 2 HYDROXYLASE WITH BOUND 7,8-DIHYDRO-L-BIOPTERIN
207	1DP4	HORMONE/GROWTH FACTOR RECEPTOR, LYASE	DIMERIZED HORMONE BINDING DOMAIN OF THE ATRIAL NATRIURETIC P2 RECEPTOR
208	1DQY	IMMUNE SYSTEM	CRYSTAL STRUCTURE OF ANTIGEN 85C FROM MYCOBACTERIUM 2 TUBERCULOSIS WITH DIETHYL PHOSPHATE INHIBITOR
209	1DR1	OXIDOREDUCTASE	2.2 ANGSTROMS CRYSTAL STRUCTURE OF CHICKEN LIVER DIHYDROFOLA 2 REDUCTASE COMPLEXED WITH NADP+ AND BIOPTERIN
210	1DRF	OXIDOREDUCTASE (CH-NH(D)-NAD OR NADP(A))	CRYSTAL STRUCTURE OF HUMAN DIHYDROFOLATE REDUCTASE COMPLEXED 2 WITH FOLATE
211	1DS6	SIGNALING PROTEIN	CRYSTAL STRUCTURE OF A RAC-RHOGDI COMPLEX
212	1DSY	TRANSFERASE	C2 DOMAIN FROM PROTEIN KINASE C (ALPHA) COMPLEXED WITH CA2+2 AND PHOSPHATIDYLSERINE
213	1DTL	STRUCTURAL PROTEIN	CRYSTAL STRUCTURE OF CALCIUM-SATURATED (3CA2+) CARDIAC 2 TROPONIN C COMPLEXED WITH THE CALCIUM SENSITIZER BEPRIDIL 3 AT 2.15 A RESOLUTION
214	1DV1	LIGASE	STRUCTURE OF BIOTIN CARBOXYLASE (APO)
215	1DVS	HORMONE/GROWTH FACTOR	CRYSTAL STRUCTURE OF HUMAN TRANSTHYRETIN IN COMPLEX WITH RES
216	1DVZ	HORMONE/GROWTH FACTOR	CRYSTAL STRUCTURE OF HUMAN TRANSTHYRETIN IN COMPLEX WITH O-2 TRIFLUOROMETHYLPHENYL ANTHRANILIC ACID
217	1DWB	HYDROLASE/HYDROLASE INHIBITOR	CRYSTALLOGRAPHIC ANALYSIS AT 3.0-ANGSTROMS RESOLUTION OF THE 2 TO HUMAN THROMBIN OF FOUR ACTIVE SITE-DIRECTED INHIBITORS
218	1DWC	HYDROLASE/HYROLASE INHIBITOR	CRYSTALLOGRAPHIC ANALYSIS AT 3.0-ANGSTROMS RESOLUTION OF THE 2 TO HUMAN THROMBIN OF FOUR ACTIVE SITE-DIRECTED INHIBITORS
219	1DWD	HYDROLASE/HYROLASE INHIBITOR	CRYSTALLOGRAPHIC ANALYSIS AT 3.0-ANGSTROMS RESOLUTION OF THE 2 TO HUMAN THROMBIN OF FOUR ACTIVE SITE-DIRECTED INHIBITORS
220	1DXJ	HYDROLASE	STRUCTURE OF THE CHITINASE FROM JACK BEAN
221	1DXP	HYDROLASE	INHIBITION OF THE HEPATITIS C VIRUS NS3/4A PROTEASE. THE CRY 2 STRUCTURES OF TWO PROTEASE-INHIBITOR COMPLEXES (APO STRUCTU
222	1DY9	HYDROLASE/HYDROLASE INHIBITOR	INHIBITION OF THE HEPATITIS C VIRUS NS3/4A PROTEASE. THE CRY 2 STRUCTURES OF TWO PROTEASE-INHIBITOR COMPLEXES (INHIBITOR I
223	1E1F	HYDROLASE	CRYSTAL STRUCTURE OF A MONOCOT (MAIZE ZMGLU1)2 BETA-GLUCOSIDASE IN COMPLEX WITH 3 P-NITROPHENYL-BETA-D-THIOGLUCOSIDE
224	1E2K	TRANSFERASE	KINETICS AND CRYSTAL STRUCTURE OF THE WILD-TYPE AND THE 2 ENGINEERED Y101F MUTANT OF HERPES SIMPLEX VIRUS TYPE 1 3 THYMIDINE KINASE INTERACTING WITH 4 (NORTH)-METHANOCARBA-THYMIDINE
225	1E3G	ANDROGEN RECEPTOR	HUMAN ANDROGEN RECEPTOR LIGAND BINDING IN COMPLEX WITH THE 2 LIGAND METRIBOLONE (R1881)
226	1E3K	HUMAN PROGESTERONE RECEPTOR	HUMAN PROGESTERON RECEPTOR LIGAND BINDING DOMAIN IN COMPLEX 2 WITH THE LIGAND METRIBOLONE (R1881)
227	1E3V	ISOMERASE	CRYSTAL STRUCTURE OF KETOSTEROID ISOMERASE FROM PSEDOMONAS 2 PUTIDA COMPLEXED WITH DEOXYCHOLATE
228	1E4X	IMMUNE SYSTEM	CROSSREACTIVE BINDING OF A CIRCULARIZED PEPTIDE TO AN 2 ANTI-TGFALPHA ANTIBODY FAB-FRAGMENT
229	1E 51	DEHYDRATASE	CRYSTAL STRUCTURE OF NATIVE HUMAN ERYTHROCYTE 2 5-AMINOLAEVULINIC ACID DEHYDRATASE
230	1E 55	GLYCOSIDE HYDROLASE	CRYSTAL STRUCTURE OF THE INACTIVE MUTANT MONOCOT (MAIZE 2 ZMGLU1) BETA-GLUCOSIDASE ZMGLUE191D IN COMPLEX WITH THE 3 COMPETITIVE INHIBITOR DHURRIN
231	1E5F	LYASE	METHIONINE GAMMA-LYASE (MGL) FROM TRICHOMONAS VAGINALIS
232	1E6U	EPIMERASE/REDUCTASE	GDP 4-KETO-6-DEOXY-D-MANNOSE EPIMERASE REDUCTASE
233	1E7B	CARRIER PROTEIN	CRYSTAL STRUCTURE OF HUMAN SERUM ALBUMIN COMPLEXED WITH THE 2 GENERAL ANESTHETIC HALOTHANE
234	1E7S	EPIMERASE/REDUCTASE	GDP 4-KETO-6-DEOXY-D-MANNOSE EPIMERASE REDUCTASE K140R
235	1E7W	OXIDOREDUCTASE	ONE ACTIVE SITE, TWO MODES OF REDUCTION CORRELATE THE 2 MECHANISM OF LEISHMANIA PTERIDINE REDUCTASE WITH PTERIN 3 METABOLISM AND ANTIFOLATE DRUG RESISTANCE IN TRPANOSOMES
236	1E 86	CYTOCHROME	CYTOCHROME C' FROM ALCALIGENES XYLOSOXIDANS - REDUCED 2 STRUCTURE WITH CO BOUND TO DISTAL SIDE OF HEME
237	1E8W	PHOSPHOINOSITIDE 3-KINASE GAMMA	STRUCTURE DETERMINANTS OF PHOSPHOINOSITIDE 3-KINASE 2 INHIBITION BY WORTMANNIN, LY294002, QUERCETIN, MYRICETIN 3 AND STAUROSPORINE
238	1E 96	SIGNALING PROTEIN	STRUCTURE OF THE RAC/P67PHOX COMPLEX
239	1EAP	CATALYTIC ANTIBODY	CRYSTAL STRUCTURE OF A CATALYTIC ANTIBODY WITH A SERINE 2 PROTEASE ACTIVE SITE
240	1EBG	CARBON-OXYGEN LYASE	CHELATION OF SER 39 TO MG2+ LATCHES A GATE AT THE ACTIVE 2 SITE OF ENOLASE: STRUCTURE OF THE BIS(MG2+) COMPLEX OF 3 YEAST ENOLASE AND THE INTERMEDIATE ANALOG 4 PHOSPHONOACETOHYDROXAMATE AT 2.1 ANGSTROMS RESOLUTION
241	1ECM	CHORISMATE MUTASE	ATOMIC STRUCTURE OF THE BURIED CATALYTIC POCKET OF ESCHERICH 2 CHORISMATE MUTASE
242	1ED5	OXIDOREDUCTASE	BOVINE ENDOTHELIAL NITRIC OXIDE SYNTHASE HEME DOMAIN COMPLEX 2 NNA(H4B FREE)
243	1EED	HYDROLASE/HYDROLASE INHIBITOR	X-RAY CRYSTALLOGRAPHIC ANALYSIS OF INHIBITION OF ENDOTHIAPEP 2 CYCLOHEXYL RENIN INHIBITORS
244	1EEI	TOXIN	CHOLERA TOXIN B-PENTAMER COMPLEXED WITH METANITROPHENYL-2 ALPHA-D-GALACTOSE
245	1EET	VIRAL PROTEIN, TRANSFERASE	HIV-1 REVERSE TRANSCRIPTASE IN COMPLEX WITH THE INHIBITOR 2 MSC204
246	1EEY	IMMUNE SYSTEM	CRYSTAL STRUCTURE DETERMINATION OF HLA A2 COMPLEXED TO 2 PEPTIDE GP2 WITH THE SUBSTITUTION (I2L/V5L/L9V)
247	1EFA	TRANSCRIPTION/DNA	CRYSTAL STRUCTURE OF THE LAC REPRESSOR DIMER BOUND TO OPERAT 2 ANTI-INDUCER ONPF
248	1EFH	TRANSFERASE	CRYSTAL STRUCTURE OF THE HUMAN HYDROXYSTEROID 2 SULFOTRANSFERASE IN THE PRESENCE OF PAP
249	1EFR	HYDROLASE/ANTIBIOTIC	BOVINE MITOCHONDRIAL F1-ATPASE COMPLEXED WITH THE PEPTIDE AN 2 EFRAPEPTIN
250	1EG2	TRANSFERASE	CRYSTAL STRUCTURE OF RHODOBACTER SPHEROIDES (N6 ADENOSINE) 2 METHYLTRANSFERASE (M.RSRI)
251	1EI1	ISOMERASE	DIMERIZATION OF E. COLI DNA GYRASE B PROVIDES A STRUCTURAL M 2 FOR ACTIVATING THE ATPASE CATALYTIC CENTER
252	1EJB	TRANSFERASE	LUMAZINE SYNTHASE FROM SACCHAROMYCES CEREVISIAE
253	1EKV	TRANSFERASE	HUMAN BRANCHED CHAIN AMINO ACID AMINOTRANSFERASE (MITOCHONDR 2 THREE DIMENSIONAL STRUCTURE OF ENZYME INACTIVATED BY TRIS B 3 THE PYRIDOXAL-5'-PHOSPHATE ON ONE END AND ACTIVE SITE LYS20 4 THE OTHER
254	1ELA	HYDROLASE/HYDROLASE INHIBITOR	ANALOGOUS INHIBITORS OF ELASTASE DO NOT ALWAYS BIND ANALOGOU
255	1ELC	HYDROLASE/HYDROLASE INHIBITOR	ANALOGOUS INHIBITORS OF ELASTASE DO NOT ALWAYS BIND ANALOGOU
256	1ELF	COMPLEX (HYDROLASE/INHIBITOR)	NATURE OF THE INACTIVATION OF ELASTASE BY N-PEPTIDYL-O-2 AROYL HYDROXYLAMINE AS A FUNCTION OF PH
257	1ENT	HYDROLASE/HYDROLASE INHIBITOR	X-RAY ANALYSES OF ASPARTIC PROTEINASES. THE THREE-DIMENSIONA 2 STRUCTURE AT 2.1 ANGSTROMS RESOLUTION OF ENDOTHIAPEPSIN
258	1EPB	RETINOIC ACID-BINDING PROTEIN	STRUCTURE OF THE EPIDIDYMAL RETINOIC ACID-BINDING PROTEIN AT 2 2.1 ANGSTROMS RESOLUTION
259	1EPO	HYDROLASE/HYDROLASE INHIBITOR	ENDOTHIA ASPARTIC PROTEINASE (ENDOTHIAPEPSIN) COMPLEXED WITH 2 (MOR PHE NLE CHF NME)
260	1EPP	HYDROLASE/HYDROLASE INHIBITOR	ENDOTHIA ASPARTIC PROTEINASE (ENDOTHIAPEPSIN) COMPLEXED WITH 2 693 (MAS PHE LYS+MTF STA MBA)
261	1EQH	OXIDOREDUCTASE	HE 2.7 ANGSTROM MODEL OF OVINE COX-1 COMPLEXED WITH FLURBIP
262	1ERU	OXIDOREDUCTASE	HUMAN THIOREDOXIN (OXIDIZED FORM)
263	1ES7	CYTOKINE	COMPLEX BETWEEN BMP-2 AND TWO BMP RECEPTOR IA ECTODOMAINS
264	1ETA	TRANSPORT(THYROXINE)	THE X-RAY CRYSTAL STRUCTURE REFINEMENTS OF NORMAL HUMAN 2 TRANSTHYRETIN AND THE AMYLOIDOGENIC VAL 30-->MET VARIANT TO 3 1.7 ANGSTROMS RESOLUTION
265	1ETR	HYDROLASE/HYDROLASE INHIBITOR	REFINED 2.3 ANGSTROMS X-RAY CRYSTAL STRUCTURE OF BOVINE THRO 2 COMPLEXES FORMED WITH THE BENZAMIDINE AND ARGININE-BASED TH 3 INHIBITORS NAPAP, 4-TAPAP AND MQPA: A STARTING POINT FOR IM 4 ANTITHROMBOTICS
266	1ETS	HYDROLASE/HYDROLASE INHIBITOR	REFINED 2.3 ANGSTROMS X-RAY CRYSTAL STRUCTURE OF BOVINE THRO 2 COMPLEXES FORMED WITH THE BENZAMIDINE AND ARGININE-BASED TH 3 INHIBITORS NAPAP, 4-TAPAP AND MQPA: A STARTING POINT FOR IM 4 ANTITHROMBOTICS
267	1ETT	HYDROLASE/HYDROLASE INHIBITOR	REFINED 2.3 ANGSTROMS X-RAY CRYSTAL STRUCTURE OF BOVINE THRO 2 COMPLEXES FORMED WITH THE BENZAMIDINE AND ARGININE-BASED TH 3 INHIBITORS NAPAP, 4-TAPAP AND MQPA: A STARTING POINT FOR IM 4 ANTITHROMBOTICS
268	1EVI	OXIDOREDUCTASE	THREE-DIMENSIONAL STRUCTURE OF THE PURPLE INTERMEDIATE OF 2 PORCINE KIDNEY D-AMINO ACID OXIDASE
269	1EVZ	OXIDOREDUCTASE	CRYSTAL STRUCTURE OF LEISHMANIA MEXICANA GLYCEROL-3-PHOSPHAT 2 DEHYDROGENASE IN COMPLEX WITH NAD
270	1EWK	SIGNALING PROTEIN	CRYSTAL STRUCTURE OF METABOTROPIC GLUTAMATE RECEPTOR SUBTYPE 2 COMPLEXED WITH GLUTAMATE
271	1FAX	COAGULATION FACTOR	COAGULATION FACTOR XA INHIBITOR COMPLEX
272	1FEN	TRANSPORT PROTEIN	CRYSTALLOGRAPHIC STUDIES ON COMPLEXES BETWEEN RETINOIDS AND 2 PLASMA RETINOL-BINDING PROTEIN
273	1FGK	PHOSPHOTRANSFERASE	CRYSTAL STRUCTURE OF THE TYROSINE KINASE DOMAIN OF 2 FIBROBLAST GROWTH FACTOR RECEPTOR 1
274	1FI2	OXIDOREDUCTASE	CRYSTAL STRUCTURE OF GERMIN (OXALATE OXIDASE)
275	1FIE	TRANSFERASE	RECOMBINANT HUMAN COAGULATION FACTOR XIII
276	1FIW	HYDROLASE	THREE-DIMENSIONAL STRUCTURE OF BETA-ACROSIN FROM RAM SPERMAT
277	1FIY	COMPLEX (LYASE/INHIBITOR)	THREE-DIMENSIONAL STRUCTURE OF PHOSPHOENOLPYRUVATE CARBOXYLA 2 ESCHERICHIA COLI AT 2.8 A RESOLUTION
278	1FJH	OXIDOREDUCTASE	THE CRYSTAL STRUCTURE OF 3-ALPHA-HYDROXYSTEROID 2 DEHYDROGENASE FROM COMAMONAS TESTOSTERONI, A MEMBER OF THE 3 SHORT CHAIN DEHYDROGENASE/REDUCTASE FAMILY
279	1FKF	ISOMERASE	ATOMIC STRUCTURE OF FKBP-FK506, AN IMMUNOPHILIN-IMMUNOSUPPRE 2 COMPLEX
280	1FKG	CIS-TRANS ISOMERASE	DESIGN, SYNTHESIS, AND KINETIC EVALUATION OF HIGH-AFFINITY 2 FKBP LIGANDS, AND THE X-RAY CRYSTAL STRUCTURES OF THEIR 3 COMPLEXES WITH FKBP12
281	1FKI	CIS-TRANS ISOMERASE	DESIGN, SYNTHESIS, AND KINETIC EVALUATION OF HIGH-AFFINITY 2 FKBP LIGANDS, AND THE X-RAY CRYSTAL STRUCTURES OF THEIR 3 COMPLEXES WITH FKBP12
282	1FKN	HYDROLASE/HYDROLASE INHIBITOR	STRUCTURE OF BETA-SECRETASE COMPLEXED WITH INHIBITOR X-RAY DIFFRACTION
283	1FM6	TRANSCRIPTION	THE 2.1 ANGSTROM RESOLUTION CRYSTAL STRUCTURE OF THE HETEROD 2 THE HUMAN RXRALPHA AND PPARGAMMA LIGAND BINDING DOMAINS RES 3 BOUND WITH 9-CIS RETINOIC ACID AND ROSIGLITAZONE AND CO-ACT 4 PEPTIDES
284	1FNO	HYDROLASE	PEPTIDASE T (TRIPEPTIDASE)
285	1FO4	OXIDOREDUCTASE	CRYSTAL STRUCTURE OF XANTHINE DEHYDROGENASE ISOLATED FROM BO
286	1FRP	HYDROLASE(PHOSPHORIC MONOESTER)	CRYSTAL STRUCTURE OF FRUCTOSE-1,6-BISPHOSPHATASE COMPLEXED W 2 FRUCTOSE-2,6-BISPHOSPHATE, AMP AND ZN2+ AT 2.0 ANGSTROMS RE 3 ASPECTS OF SYNERGISM BETWEEN INHIBITORS
287	1FT2	TRANSFERASE	CO-CRYSTAL STRUCTURE OF PROTEIN FARNESYLTRANSFERASE 2 COMPLEXED WITH A FARNESYL DIPHOSPHATE SUBSTRATE
288	1FT4	SIGNALING PROTEIN	PHOTOCHEMICALLY-ENHANCED BINDING OF SMALL MOLECULES TO THE 2 TUMOR NECROSIS FACTOR RECEPTOR-1
289	1FTK	MEMBRANE PROTEIN	CRYSTAL STRUCTURE OF THE GLUR2 LIGAND BINDING CORE (S1S2I) 2 IN COMPLEX WITH KAINATE AT 1.6 A RESOLUTION
290	1FVG	OXIDOREDUCTASE	CRYSTAL STRUCTURE OF BOVINE PEPTIDE METHIONINE SULFOXIDE 2 REDUCTASE
291	1FX2	LYASE	STRUCTURAL ANALYSIS OF ADENYLATE CYCLASES FROM TRYPANOSOMA 2 BRUCEI IN THEIR MONOMERIC STATE
292	1FXO	TRANSFERASE	THE STRUCTURAL BASIS OF THE CATALYTIC MECHANISM AND 2 REGULATION OF GLUCOSE-1-PHOSPHATE THYMIDYLYLTRANSFERASE 3 (RMLA). TMP COMPLEX
293	1FYN	TRANSFERASE	PHOSPHOTRANSFERASE
294	1G0X	IMMUNE SYSTEM	CRYSTAL STRUCTURE OF THE LIGAND BINDING DOMAIN OF LIR-1 2 (ILT2)
295	1G0Y	IMMUNE SYSTEM	IL-1 RECEPTOR TYPE 1 COMPLEXED WITH ANTAGONIST PEPTIDE 2 AF10847
296	1G12	HYDROLASE	ZINC PEPTIDASE FROM GRIFOLA FRONDOSA
297	1G1T	IMMUNE SYSTEM, MEMBRANE PROTEIN	CRYSTAL STRUCTURE OF E-SELECTIN LECTIN/EGF DOMAINS COMPLEXED 2 WITH SLEX
298	1G47	CELL ADHESION	1ST LIM DOMAIN OF PINCH PROTEIN
299	1G8Q	IMMUNE SYSTEM	CRYSTAL STRUCTURE OF HUMAN CD81 EXTRACELLULAR DOMAIN, A 2 RECEPTOR FOR HEPATITIS C VIRUS
300	1GAI	HYDROLASE	GLUCOAMYLASE-471 COMPLEXED WITH D-GLUCO-DIHYDROACARBOSE
301	1GCZ	IMMUNE SYSTEM	MACROPHAGE MIGRATION INHIBITORY FACTOR (MIF) COMPLEXED WITH2 INHIBITOR
302	1GD9	TRANSFERASE	CRYSTALL STRUCTURE OF PYROCOCCUS PROTEIN-A1
303	1GFY	HYDROLASE	RESIDUE 259 IS A KEY DETERMINANT OF SUBSTRATE SPECIFICITY OF 2 PROTEIN-TYROSINE PHOSPHATASE 1B AND ALPHA
304	1GHB	HYDROLASE/HYDROLASE INHIBITOR	A SECOND ACTIVE SITE IN CHYMOTRYPSIN? THE X-RAY CRYSTAL STRU 2 N-ACETYL-D-TRYPTOPHAN BOUND TO GAMMA-CHYMOTRYPSIN
305	1GIH	TRANSFERASE	HUMAN CYCLIN DEPENDENT KINASE 2 COMPLEXED WITH THE CDK4 2 INHIBITOR
306	1GII	TRANSFERASE	HUMAN CYCLIN DEPENDENT KINASE 2 COMPLEXED WITH THE CDK4 2 INHIBITOR
307	1GL3	OXIDOREDUCTASE	ASPARTATE BETA-SEMIALDEHYDE DEHYDROGENASE IN COMPLEX WITH 2 NADP AND SUBSTRATE ANALOGUE S-METHYL CYSTEINE SULFOXIDE
308	1GL5	TRANSFERASE	NMR STRUCTURE OF THE SH3 DOMAIN FROM THE TEC PROTEIN 2 TYROSINE KINASE
309	1GLP	TRANSFERASE(GLUTATHIONE)	1.8 ANGSTROMS MOLECULAR STRUCTURE OF MOUSE LIVER CLASS PI 2 GLUTATHIONE S-TRANSFERASE COMPLEXED WITH S-(P-NITROBENZYL) 3 GLUTATHIONE AND OTHER INHIBITORS
310	1GLQ	TRANSFERASE(GLUTATHIONE)	1.8 ANGSTROMS MOLECULAR STRUCTURE OF MOUSE LIVER CLASS PI 2 GLUTATHIONE S-TRANSFERASE COMPLEXED WITH S-(P-NITROBENZYL) 3 GLUTATHIONE AND OTHER INHIBITORS
311	1GMN	HORMONE/GROWTH FACTOR	CRYSTAL STRUCTURES OF NK1-HEPARIN COMPLEXES REVEAL THE BASIS 2 FOR NK1 ACTIVITY AND ENABLE ENGINEERING OF POTENT AGONISTS 3 OF THE MET RECEPTOR
312	1GNX	HYDROLASE	B-GLUCOSIDASE FROM STREPTOMYCES SP
313	1GOS	OXIDOREDUCTASE	HUMAN MONOAMINE OXIDASE B
314	1GOX	OXIDOREDUCTASE (OXYGEN(A))	REFINED STRUCTURE OF SPINACH GLYCOLATE OXIDASE AT 2 ANGSTROM 2 RESOLUTION
315	1GP6	OXIDOREDUCTASE	ANTHOCYANIDIN SYNTHASE FROM ARABIDOPSIS THALIANA COMPLEXED 2 WITH TRANS-DIHYDROQUERCETIN (WITH 30 MIN EXPOSURE TO O2)
316	1GPB	GLYCOGEN PHOSPHORYLASE	GLYCOGEN PHOSPHORYLASE B: DESCRIPTION OF THE PROTEIN STRUCTU
317	1GPK	HYDROLASE	STRUCTURE OF ACETYLCHOLINESTERASE COMPLEX WITH (+)-HUPERZINE 2 A AT 2.1A RESOLUTION
318	1GPM	TRANSFERASE (GLUTAMINE AMIDOTRANSFERASE)	ESCHERICHIA COLI GMP SYNTHETASE COMPLEXED WITH AMP AND PYROP
319	1GPN	HYDROLASE	STRUCTURE OF ACETYLCHOLINESTERASE COMPLEXED WITH HUPERZINE B 2 AT 2.35A RESOLUTION
320	1GPU	TRANSFERASE	TRANSKETOLASE COMPLEX WITH REACTION INTERMEDIATE
321	1GQS	HYDROLASE	ACETYLCHOLINESTERASE (E.C. 3.1.1.7) COMPLEXED WITH NAP
322	1GRE	OXIDOREDUCTASE	SUBSTRATE BINDING AND CATALYSIS BY GLUTATHIONE REDUCTASE AS 2 FROM REFINED ENZYME: SUBSTRATE CRYSTAL STRUCTURES AT 2 ANGS 3 RESOLUTION
323	1GRI	SIGNAL TRANSDUCTION ADAPTOR	GRB2
324	1GS4	ANDROGEN RECEPTOR	STRUCTURAL BASIS FOR THE GLUCOCORTICOID RESPONSE IN A MUTANT 2 HUMAN ANDROGEN RECEPTOR (ARCCR) DERIVED FROM AN 3 ANDROGEN-INDEPENDENT PROSTATE CANCER
325	1GSF	TRANSFERASE (GLUTATHIONE)	GLUTATHIONE TRANSFERASE A1-1 COMPLEXED WITH ETHACRYNIC ACID
326	1GSI	TRANSFERASE	CRYSTAL STRUCTURE OF MYCOBACTERIUM TUBERCULOSIS THYMIDYLATE 2 KINASE COMPLEXED WITH THYMIDINE MONOPHOSPHATE (TMP)
327	1GTB	GLUTATHIONE TRANSFERASE	CRYSTAL STRUCTURES OF A SCHISTOSOMAL DRUG AND VACCINE 2 TARGET: GLUTATHIONE S-TRANSFERASE FROM SCHISTOSOMA JAPONICA 3 AND ITS COMPLEX WITH THE LEADING ANTISCHISTOSOMAL DRUG 4 PRAZIQUANTEL
328	1GZ8	TRANSFERASE	HUMAN CYCLIN DEPENDENT KINASE 2 COMPLEXED WITH THE INHIBITOR 2 2-AMINO-6-(3'-METHYL-2'-OXO)BUTOXYPURINE
329	1H1B	HYDROLASE	CRYSTAL STRUCTURE OF HUMAN NEUTROPHIL ELASTASE COMPLEXED 2 WITH AN INHIBITOR (GW475151)
330	1H1L	OXIDOREDUCTASE	NITROGENASE MO-FE PROTEIN FROM KLEBSIELLA PNEUMONIAE, NIFV 2 MUTANT
331	1H28	CELL CYCLE/TRANSFERASE SUBSTRATE	CDK2/CYCLIN A IN COMPLEX WITH AN 11-RESIDUE RECRUITMENT PEPT 2 P107
332	1H4K	SULFURTRANSFERASE	SULFURTRANSFERASE FROM AZOTOBACTER VINELANDII IN COMPLEX 2 WITH HYPOPHOSPHITE
333	1H5U	GLYCOGEN METABOLISM	THE 1.76 A RESOLUTION CRYSTAL STRUCTURE OF GLYCOGEN 2 PHOSPHORYLASE B COMPLEXED WITH GLUCOSE AND CP320626, A 3 POTENTIAL ANTIDIABETIC DRUG
334	1H7X	ELECTRON TRANSFER	DIHYDROPYRIMIDINE DEHYDROGENASE (DPD) FROM PIG, TERNARY 2 COMPLEX OF A MUTANT ENZYME (C671A), NADPH AND 3 5-FLUOROURACIL
335	1H82	OXIDOREDUCTASE	STRUCTURE OF POLYAMINE OXIDASE IN COMPLEX WITH GUAZATINE
336	1H8D	HYDROLASE/HYDROLASE INHIBITOR	X-RAY STRUCTURE OF THE HUMAN ALPHA-THROMBIN COMPLEX WITH A T 2 PHOSPHONATE INHIBITOR
337	1H8P	PHOSPHORYLCHOLINE-BINDING PROTEIN	BULL SEMINAL PLASMA PDC-109 FIBRONECTIN TYPE II MODULE
338	1H92	TRANSFERASE	SH3 DOMAIN OF HUMAN LCK TYROSINE KINASE
339	1H9O	TRANSFERASE/RECEPTOR	PHOSPHATIDYLINOSITOL 3-KINASE, P85-ALPHA SUBUNIT: C-TERMINAL 2 SH2 DOMAIN COMPLEXED WITH A TYR751 PHOSPHOPEPTIDE FROM THE 3 PDGF RECEPTOR, CRYSTAL STRUCTURE AT 1.79 A
340	1H9U	NUCLEAR RECEPTOR	THE STRUCTURE OF THE HUMAN RETINOID-X-RECEPTOR BETA LIGAND 2 BINDING DOMAIN IN COMPLEX WITH THE SPECIFIC SYNTHETIC 3 AGONIST LG100268
341	1HA3	TRANSLATION	ELONGATION FACTOR TU IN COMPLEX WITH AURODOX
342	1HAK	CALCIUM/PHOSPHOLIPID-BINDING	CRYSTAL STRUCTURE OF RECOMBINANT HUMAN PLACENTAL ANNEXIN V 2 COMPLEXED WITH K-201 AS A CALCIUM CHANNEL ACTIVITY 3 INHIBITOR
343	1HB2	ANTIBIOTIC BIOSYNTHESIS	ISOPENICILLIN N SYNTHASE FROM ASPERGILLUS NIDULANS (OXYGEN 2 EXPOSED PRODUCT FROM ANAEROBIC ACOV FE COMPLEX)
344	1HBV	HYDROLASE (ACID PROTEASE)	A CHECK ON RATIONAL DRUG DESIGN. CRYSTAL STRUCTURE OF A COMP 2 HIV-1 PROTEASE WITH A NOVEL GAMMA-TURN MIMETIC
345	1HDC	OXIDOREDUCTASE	MECHANISM OF INHIBITION OF 3ALPHA,20BETA-HYDROXYSTEROID 2 DEHYDROGENASE BY A LICORICE-DERIVED STEROIDAL INHIBITOR
346	1HDK	SERINE ESTERASE	CHARCOT-LEYDEN CRYSTAL PROTEIN - PCMBS COMPLEX
347	1HDO	BILIVERDIN-IX BETA REDUCTASE	HUMAN BILIVERDIN IX BETA REDUCTASE: NADP COMPLEX
348	1HDT	HYDROLASE/HYDROLASE INHIBITOR	STRUCTURE OF A RETRO-BINDING PEPTIDE INHIBITOR COMPLEXED WIT 2 ALPHA-THROMBIN
349	1HDY	OXIDOREDUCTASE(NAD(A)-CHOH(D))	THREE-DIMENSIONAL STRUCTURES OF THREE HUMAN ALCOHOL 2 DEHYDROGENASE VARIANTS: CORRELATIONS WITH THEIR FUNCTIONAL 3 DIFFERENCES
350	1HEF	HYDROLASE/HYDROLASE INHIBITOR	THE CRYSTAL STRUCTURES AT 2.2 ANGSTROMS RESOLUTION OF HYDROX 2 BASED INHIBITORS BOUND TO HUMAN IMMUNODEFICIENCY VIRUS TYPE 3 PROTEASE SHOW THAT THE INHIBITORS ARE PRESENT IN TWO DISTIN 4 ORIENTATIONS
351	1HES	ENDOCYTOSIS/EXOCYTOSIS	MU2 ADAPTIN SUBUNIT (AP50) OF AP2 ADAPTOR (SECOND DOMAIN), 2 COMPLEXED WITH P-SELECTIN INTERNALIZATION PEPTIDE 3 SHLGTYGVFTNAA
352	1HFC	METALLOPROTEASE	1.56 ANGSTROM STRUCTURE OF MATURE TRUNCATED HUMAN FIBROBLAST 2 COLLAGENASE
353	1HFW	ASPARAGINASE	X-RAY STRUCTURE OF THE COMPLEX BETWEEN ERWINIA CHRYSANTHEMI 2 L-ASPARAGINASE AND L-GLUTAMATE
354	1HGX	TRANSFERASE (GLYCOSYLTRANSFERASE)	HYPOXANTHINE-GUANINE-XANTHINE PHOSPHORIBOSYLTRANSFERASE 2 (HGXPRTASE)
355	1HHG	HISTOCOMPATIBILITY ANTIGEN	THE ANTIGENIC IDENTITY OF PEPTIDE(SLASH)MHC COMPLEXES: A 2 COMPARISON OF THE CONFORMATION OF FIVE PEPTIDES PRESENTED 3 BY HLA-A2
356	1HHI	HISTOCOMPATIBILITY ANTIGEN	THE ANTIGENIC IDENTITY OF PEPTIDE(SLASH)MHC COMPLEXES: A 2 COMPARISON OF THE CONFORMATION OF FIVE PEPTIDES PRESENTED 3 BY HLA-A2
357	1HHJ	HISTOCOMPATIBILITY ANTIGEN	THE ANTIGENIC IDENTITY OF PEPTIDE(SLASH)MHC COMPLEXES: A 2 COMPARISON OF THE CONFORMATION OF FIVE PEPTIDES PRESENTED 3 BY HLA-A2
358	1HIH	HYDROLASE (ASPARTIC PROTEINASE)	COMPARATIVE ANALYSIS OF THE X-RAY STRUCTURES OF HIV-1 AND 2 HIV-2 PROTEASES IN COMPLEX WITH CGP 53820, A NOVEL 3 PSEUDOSYMMETRIC INHIBITOR
359	1HJ1	NUCLEAR RECEPTOR	RAT OESTROGEN RECEPTOR BETA LIGAND-BINDING DOMAIN IN COMPLEX 2 WITH PURE ANTIOESTROGEN ICI164,384
360	1HKB	PHOSPHOTRANSFERASE	CRYSTAL STRUCTURE OF RECOMBINANT HUMAN BRAIN HEXOKINASE TYPE 2 I COMPLEXED WITH GLUCOSE AND GLUCOSE-6-PHOSPHATE
361	1HKN	GROWTH FACTOR	A COMPLEX BETWEEN ACIDIC FIBROBLAST GROWTH FACTOR AND 2 5-AMINO-2-NAPHTHALENESULFONATE
362	1HKV	LYASE	MYCOBACTERIUM DIAMINOPIMELATE DICARBOXYLASE (LYSA)
363	1HL9	HYDROLASE	CRYSTAL STRUCTURE OF THERMOTOGA MARITIMA ALPHA-FUCOSIDASE IN 2 COMPLEX WITH A MECHANISM BASED INHIBITOR
364	1HLD	OXIDOREDUCTASE(CH-OH(D)-NAD(A))	STRUCTURES OF HORSE LIVER ALCOHOL DEHYDROGENASE COMPLEXED 2 WITH NAD+ AND SUBSTITUTED BENZYL ALCOHOLS
365	1HM6	METAL, LIPID BINDING PROTEIN	X-RAY STRUCTURE OF FULL-LENGTH ANNEXIN 1
366	1HMP	TRANSFERASE (GLYCOSYLTRANSFERASE)	THE CRYSTAL STRUCTURE OF HUMAN HYPOXANTHINE-GUANINE 2 PHOSPHORIBOSYLTRANSFERASE WITH BOUND GMP
367	1HN4	HYDROLASE	PROPHOSPHOLIPASE A2 DIMER COMPLEXED WITH MJ33, SULFATE, AND 2 CALCIUM
368	1HNA	TRANSFERASE(GLUTATHIONE)	CRYSTAL STRUCTURE OF HUMAN CLASS MU GLUTATHIONE TRANSFERASE 2 GSTM2-2: EFFECTS OF LATTICE PACKING ON CONFORMATIONAL 3 HETEROGENEITY
369	1HNE	HYDROLASE/HYDROLASE INHIBITOR	STRUCTURE OF HUMAN NEUTROPHIL ELASTASE IN COMPLEX WITH A PEP 2 CHLOROMETHYL KETONE INHIBITOR AT 1.84-ANGSTROMS RESOLUTION
370	1HNF	T LYMPHOCYTE ADHESION GLYCOPROTEIN	CRYSTAL STRUCTURE OF THE EXTRACELLULAR REGION OF THE HUMAN C 2 ADHESION MOLECULE CD2 AT 2.5 ANGSTROMS RESOLUTION
371	1HNI	NUCLEOTIDYLTRANSFERASE	STRUCTURE OF HIV-1 REVERSE TRANSCRIPTASE IN A COMPLEX WITH T 2 NONNUCLEOSIDE INHIBITOR ALPHA-APA R 95845 AT 2.8 ANGSTROMS
372	1HNN	TRANSFERASE	CRYSTAL STRUCTURE OF HUMAN PNMT COMPLEXED WITH SK&F 29661 2 AND ADOHCY(SAH)
373	1HO4	BIOSYNTHETIC PROTEIN	CRYSTAL STRUCTURE OF PYRIDOXINE 5'-PHOSPHATE SYNTHASE IN COM 2 PYRIDOXINE 5'-PHOSPHATE AND INORGANIC PHOSPHATE
374	1HOS	HYDROLASE(ACID PROTEINASE)	INHIBITION OF HUMAN IMMUNODEFICIENCY VIRUS-1 PROTEASE BY A C 2 SYMMETRIC PHOSPHINATE SYNTHESIS AND CRYSTALLOGRAPHIC ANALYS
375	1HP5	HYDROLASE	STREPTOMYCES PLICATUS BETA-N-ACETYLHEXOSAMINIDASE COMPLEXED 2 INTERMEDIATE ANALOUGE NAG-THIAZOLINE
376	1HP7	PROTEIN BINDING	A 2.1 ANGSTROM STRUCTURE OF AN UNCLEAVED ALPHA-1-ANTITRYPSIN 2 VARIABILITY OF THE REACTIVE CENTER AND OTHER LOOPS
377	1HPG	HYDROLASE/HYDROLASE INHIBITOR	A GLUTAMIC ACID SPECIFIC SERINE PROTEASE UTILIZES A NOVEL HI 2 TRIAD IN SUBSTRATE BINDING
378	1HPM	HYDROLASE (ACTING ON ACID ANHYDRIDES)	HOW POTASSIUM AFFECTS THE ACTIVITY OF THE MOLECULAR 2 CHAPERONE HSC70. II. POTASSIUM BINDS SPECIFICALLY IN THE 3 ATPASE ACTIVE SITE
379	1HPS	HYDROLASE(ACID PROTEINASE)	RATIONAL DESIGN, SYNTHESIS AND CRYSTALLOGRAPHIC ANALYSIS OF 2 HYDROXYETHYLENE-BASED HIV-1 PROTEASE INHIBITOR CONTAINING A 3 HETEROCYCLIC P1'-P2' AMIDE BOND ISOSTERE
380	1HPV	HYDROLASE (ACID PROTEINASE)	CRYSTAL STRUCTURE OF HIV-1 PROTEASE IN COMPLEX WITH VX-478, 2 AND ORALLY BIOAVAILABLE INHIBITOR OF THE ENZYME
381	1HPX	HYDROLASE/HYDROLASE INHIBITOR	HIV-1 PROTEASE COMPLEXED WITH THE INHIBITOR KNI-272
382	1HRI	VIRUS	STRUCTURE DETERMINATION OF ANTIVIRAL COMPOUND SCH 38057 COMP 2 HUMAN RHINOVIRUS 14
383	1HS6	HYDROLASE	STRUCTURE OF LEUKOTRIENE A4 HYDROLASE COMPLEXED WITH 2 BESTATIN
384	1HSG	HYDROLASE (ACID PROTEINASE)	CRYSTAL STRUCTURE AT 1.9 ANGSTROMS RESOLUTION OF HUMAN 2 IMMUNODEFICIENCY VIRUS (HIV) II PROTEASE COMPLEXED WITH L-3 735,524, AN ORALLY BIOAVAILABLE INHIBITOR OF THE HIV 4 PROTEASES
385	1HSL	BINDING PROTEIN	REFINED 1.89 ANGSTROMS STRUCTURE OF THE HISTIDINE-BINDING 2 PROTEIN COMPLEXED WITH HISTIDINE AND ITS RELATIONSHIP WITH 3 MANY OTHER ACTIVE TRANSPORT(SLASH)CHEMOSENSORY RECEPTORS
386	1HT8	OXIDOREDUCTASE	THE 2.7 ANGSTROM RESOLUTION MODEL OF OVINE COX-1 COMPLEXED W 2 ALCLOFENAC
387	1HTE	HYDROLASE(ACID PROTEINASE)	X-RAY CRYSTALLOGRAPHIC STUDIES OF A SERIES OF PENICILLIN-2 DERIVED ASYMMETRIC INHIBITORS OF HIV-1 PROTEASE
388	1HTF	HYDROLASE(ACID PROTEINASE)	X-RAY CRYSTALLOGRAPHIC STUDIES OF A SERIES OF PENICILLIN-2 DERIVED ASYMMETRIC INHIBITORS OF HIV-1 PROTEASE
389	1HTG	HYDROLASE(ACID PROTEINASE)	X-RAY CRYSTALLOGRAPHIC STUDIES OF A SERIES OF PENICILLIN-2 DERIVED ASYMMETRIC INHIBITORS OF HIV-1 PROTEASE
390	1HV9	TRANSFERASE	STRUCTURE OF E. COLI GLMU: ANALYSIS OF PYROPHOSPHORYLASE AND 2 ACETYLTRANSFERASE ACTIVE SITES
391	1HVB	HYDROLASE	CRYSTAL STRUCTURE OF STREPTOMYCES R61 DD-PEPTIDASE COMPLEXED 2 NOVEL CEPHALOSPORIN ANALOG OF CELL WALL PEPTIDOGLYCAN
392	1HVI	HYDROLASE(ACID PROTEASE)	INFLUENCE OF STEREOCHEMISTRY ON ACTIVITY AND BINDING MODES 2 FOR C2 SYMMETRY-BASED DIOL INHIBITORS OF HIV-1 PROTEASE
393	1HVJ	HYDROLASE(ACID PROTEASE)	INFLUENCE OF STEREOCHEMISTRY ON ACTIVITY AND BINDING MODES 2 FOR C2 SYMMETRY-BASED DIOL INHIBITORS OF HIV-1 PROTEASE
394	1HVK	HYDROLASE(ACID PROTEASE)	INFLUENCE OF STEREOCHEMISTRY ON ACTIVITY AND BINDING MODES 2 FOR C2 SYMMETRY-BASED DIOL INHIBITORS OF HIV-1 PROTEASE
395	1HVL	HYDROLASE(ACID PROTEASE)	INFLUENCE OF STEREOCHEMISTRY ON ACTIVITY AND BINDING MODES 2 FOR C2 SYMMETRY-BASED DIOL INHIBITORS OF HIV-1 PROTEASE
396	1HVR	HYDROLASE/HYDROLASE INHIBITOR	RATIONAL DESIGN OF POTENT, BIOAVAILABLE, NONPEPTIDE CYCLIC U 2 HIV PROTEASE INHIBITORS
397	1HX1	CHAPERONE/CHAPERONE INHIBITOR	CRYSTAL STRUCTURE OF A BAG DOMAIN IN COMPLEX WITH THE HSC70 2 DOMAIN
398	1HY3	TRANSFERASE	CRYSTAL STRUCTURE OF HUMAN ESTROGEN SULFOTRANSFERASE V269E 2 MUTANT IN THE PRESENCE OF PAPS
399	1HYT	HYDROLASE(METALLOPROTEINASE)	RE-DETERMINATION AND REFINEMENT OF THE COMPLEX OF BENZYLSUCC 2 WITH THERMOLYSIN AND ITS RELATION TO THE COMPLEX WITH 3 CARBOXYPEPTIDASE A
400	1HYV	TRANSFERASE	HIV INTEGRASE CORE DOMAIN COMPLEXED WITH TETRAPHENYL 2 ARSONIUM
401	1HZE	TRANSFERASE	SOLUTION STRUCTURE OF THE N-TERMINAL DOMAIN OF RIBOFLAVIN SY 2 FROM E. COLI
402	1HZX	SIGNALING PROTEIN	CRYSTAL STRUCTURE OF BOVINE RHODOPSIN
403	1I18	TRANSFERASE	SOLUTION STRUCTURE OF THE N-TERMINAL DOMAIN OF RIBOFLAVIN SY 2 FROM E. COLI
404	1I19	OXIDOREDUCTASE	CRYSTAL STRUCTURE OF CHOLESTEROL OXIDASE FROM B.STEROLICUM
405	1I1H	ISOMERASE	CRYSTAL STRUCTURE ANALYSIS OF PRECORRIN-8X METHYLMUTASE COMP 2 HYDROGENOBYRINIC ACID
406	1I2K	LYASE	AMINODEOXYCHORISMATE LYASE FROM ESCHERICHIA COLI
407	1I44	TRANSFERASE	CRYSTALLOGRAPHIC STUDIES OF AN ACTIVATION LOOP MUTANT OF THE 2 INSULIN RECEPTOR TYROSINE KINASE
408	1I4F	IMMUNE SYSTEM	CRYSTAL STRUCTURE OF HLA-A*0201/MAGE-A4-PEPTIDE COMPLEX
409	1I6O	LYASE	CRYSTAL STRUCTURE OF E. COLI BETA CARBONIC ANHYDRASE (ECCA)
410	1I6V	TRANSCRIPTION	THERMUS AQUATICUS CORE RNA POLYMERASE-RIFAMPICIN COMPLEX
411	1I71	HYDROLASE	HIGH RESOLUTION CRYSTAL STRUCTURE OF APOLIPOPROTEIN(A)2 KRINGLE IV TYPE 7: INSIGHTS INTO LIGAND BINDING
412	1I76	HYDROLASE	COMPLEX OF 2-(BIPHENYL-4-SULFONYL)-1,2,3,4-TETRAHYDRO-2 ISOQUINOLINE-3-CARBOXYLIC ACID (D-TIC DERIVATIVE) WITH T 3 CATALITIC DOMAIN OF MATRIX METALLO PROTEINASE-8 (MET80 4 FORM)
413	1I7B	LYASE	HUMAN S-ADENOSYLMETHIONINE DECARBOXYLASE WITH COVALENTLY BOU 2 PYRUVOYL GROUP AND COVALENTLY BOUND S-ADENOSYLMETHIONINE ME
414	1I7G	TRANSCRIPTION	CRYSTAL STRUCTURE OF THE LIGAND BINDING DOMAIN FROM HUMAN 2 PPAR-ALPHA IN COMPLEX WITH THE AGONIST AZ 242
415	1I8D	TRANSFERASE	CRYSTAL STRUCTURE OF RIBOFLAVIN SYNTHASE
416	1I8O	ELECTRON TRANSPORT	RHODOPSEUDOMONAS PALUSTRIS CYT C2 AMMONIA COMPLEX AT 1.15 AN 2 RESOLUTION
417	1I92	SIGNALING PROTEIN	STRUCTURAL BASIS OF THE NHERF PDZ1-CFTR INTERACTION
418	1I9C	ISOMERASE	GLUTAMATE MUTASE FROM CLOSTRIDIUM COCHLEARIUM: COMPLEX WITH 2 ADENOSYLCOBALAMIN AND SUBSTRATE
419	1I9Z	HYDROLASE	CRYSTAL STRUCTURE OF INOSITOL POLYPHOSPHATE 5-PHOSPHATASE 2 DOMAIN (IPP5C) OF SPSYNAPTOJANIN IN COMPLEX WITH INOSITOL 3 (1,4)-BISPHOSPHATE AND CALCIUM ION
420	1IA1	OXIDOREDUCTASE	CANDIDA ALBICANS DIHYDROFOLATE REDUCTASE COMPLEXED WITH 2 DIHYDRO-NICOTINAMIDE-ADENINE-DINUCLEOTIDE PHOSPHATE (NADPH) 3 AND 5-(PHENYLSULFANYL)-2,4-QUINAZOLINEDIAMINE (GW997)
421	1IA9	TRANSFERASE	CRYSTAL STRUCTURE OF THE ATYPICAL PROTEIN KINASE DOMAIN OF A 2 TRP CA-CHANNEL, CHAK (AMPPNP COMPLEX)
422	1IAM	VIRAL PROTEIN RECEPTOR	STRUCTURE OF THE TWO AMINO-TERMINAL DOMAINS OF HUMAN INTERCE 2 ADHESION MOLECULE-1, ICAM-1
423	1IAY	LYASE	CRYSTAL STRUCTURE OF ACC SYNTHASE COMPLEXED WITH COFACTOR PL 2 INHIBITOR AVG
424	1IB1	SIGNALING PROTEIN/TRANSFERASE	CRYSTAL STRUCTURE OF THE 14-3-3 ZETA:SEROTONIN N-2 ACETYLTRANSFERASE COMPLEX
425	1IBJ	LYASE	CRYSTAL STRUCTURE OF CYSTATHIONINE BETA-LYASE FROM ARABIDOPS 2 THALIANA
426	1ICE	HYDROLASE/HYDROLASE INHIBITOR	STRUCTURE AND MECHANISM OF INTERLEUKIN-1BETA CONVERTING ENZY
427	1ICN	BINDING PROTEIN(FATTY ACID)	ESCHERICHIA COLI-DERIVED RAT INTESTINAL FATTY ACID BINDING 2 PROTEIN WITH BOUND MYRISTATE AT 1.5 A RESOLUTION AND I-3 FABPARG106-->GLN WITH BOUND OLEATE AT 1.74 A RESOLUTION
428	1ICP	OXIDOREDUCTASE	CRYSTAL STRUCTURE OF 12-OXOPHYTODIENOATE REDUCTASE 1 FROM 2 TOMATO COMPLEXED WITH PEG400
429	1ICR	OXIDOREDUCTASE	THE STRUCTURE OF ESCHERICHIA COLI NITROREDUCTASE COMPLEXED 2 WITH NICOTINIC ACID
430	1IDA	HYDROLASE/HYDROLASE INHIBITOR	CRYSTAL STRUCTURES OF HIV-2 PROTEASE IN COMPLEX WITH INHIBIT 2 CONTAINING THE HYDROXYETHYLAMINE DIPEPTIDE ISOSTERE
431	1IE9	GENE REGULATION	CRYSTAL STRUCTURE OF THE NUCLEAR RECEPTOR FOR VITAMIN D 2 LIGAND BINDING DOMAIN BOUND TO MC1288
432	1IFX	LIGASE	CRYSTAL STRUCTURE OF NH3-DEPENDENT NAD+ SYNTHETASE FROM 2 BACILLUS SUBTILIS COMPLEXED WITH TWO MOLECULES DEAMIDO-NAD
433	1IG0	TRANSFERASE	CRYSTAL STRUCTURE OF YEAST THIAMIN PYROPHOSPHOKINASE
434	1IG3	TRANSFERASE	MOUSE THIAMIN PYROPHOSPHOKINASE COMPLEXED WITH THIAMIN
435	1IGJ	IMMUNOGLOBULIN	26-10 FAB:DIGOXIN COMPLEX-AFFINITY AND SPECIFICITY DUE TO 2 SURFACE COMPLEMENTARITY
436	1IH0	CONTRACTILE PROTEIN	STRUCTURE OF THE C-DOMAIN OF HUMAN CARDIAC TROPONIN C IN 2 COMPLEX WITH CA2+ SENSITIZER EMD 57033
437	1IHG	ISOMERASE	BOVINE CYCLOPHILIN 40, MONOCLINIC FORM
438	1IHJ	SIGNALING PROTEIN	CRYSTAL STRUCTURE OF THE N-TERMINAL PDZ DOMAIN OF INAD IN 2 COMPLEX WITH A NORPA C-TERMINAL PEPTIDE
439	1II5	MEMBRANE PROTEIN	CRYSTAL STRUCTURE OF THE GLUR0 LIGAND BINDING CORE COMPLEX W 2 GLUTAMATE
440	1IIC	TRANSFERASE	CRYSTAL STRUCTURE OF SACCHAROMYCES CEREVISIAE N-MYRISTOYLTRA 2 WITH BOUND MYRISTOYLCOA
441	1IIU	TRANSPORT PROTEIN	CHICKEN PLASMA RETINOL-BINDING PROTEIN (RBP)
442	1IJE	TRANSLATION	NUCLEOTIDE EXCHANGE INTERMEDIATES IN THE EEF1A-EEF1BA 2 COMPLEX
443	1IJH	OXIDOREDUCTASE	CHOLESTEROL OXIDASE FROM STREPTOMYCES ASN485LEU MUTANT
444	1IJI	TRANSFERASE	CRYSTAL STRUCTURE OF L-HISTIDINOL PHOSPHATE AMINOTRANSFERASE
445	1IKX	TRANSFERASE	K103N MUTANT HIV-1 REVERSE TRANSCRIPTASE IN COMPLEX WITH THE 2 INHIBITOR PNU142721
446	1ILH	GENE REGULATION	CRYSTAL STRUCTURE OF HUMAN PREGNANE X RECEPTOR LIGAND 2 BINDING DOMAIN BOUND TO SR12813
447	1IMB	HYDROLASE	STRUCTURAL ANALYSIS OF INOSITOL MONOPHOSPHATASE COMPLEXES WI 2 SUBSTRATES
448	1IN4	DNA BINDING PROTEIN	THERMOTOGA MARITIMA RUVB HOLLIDAY JUNCTION BRANCH MIGRATION 2 MOTOR
449	1INF	HYDROLASE (O-GLYCOSYL)	INFLUENZA VIRUS B/LEE/40 NEURAMINIDASE COMPLEXED WITH BANA11 2 INHIBITOR
450	1ING	HYDROLASE (O-GLYCOSYL)	INFLUENZA A SUBTYPE N2 NEURAMINIDASE COMPLEXED WITH AROMATIC 2 INHIBITOR
451	1IRJ	METAL BINDING PROTEIN	CRYSTAL STRUCTURE OF THE MRP14 COMPLEXED WITH CHAPS
452	1IS3	SUGAR BINDING PROTEIN	LACTOSE AND MES-LIGANDED CONGERIN II
453	1ISS	SIGNALING PROTEIN	CRYSTAL STRUCTURE OF METABOTROPIC GLUTAMATE RECEPTOR SUBTYPE 2 1 COMPLEXED WITH AN ANTAGONIST
454	1ITU	HYDROLASE	HUMAN RENAL DIPEPTIDASE COMPLEXED WITH CILASTATIN
455	1ITZ	TRANSFERASE	MAIZE TRANSKETOLASE IN COMPLEX WITH TPP
456	1IU4	TRANSFERASE	CRYSTAL STRUCTURE ANALYSIS OF THE MICROBIAL TRANSGLUTAMINASE
457	1IVD	HYDROLASE (O-GLYCOSYL)	STRUCTURES OF AROMATIC INHIBITORS OF INFLUENZA VIRUS NEURAMI
458	1IVE	HYDROLASE (O-GLYCOSYL)	STRUCTURES OF AROMATIC INHIBITORS OF INFLUENZA VIRUS NEURAMI
459	1IX6	TRANSFERASE	ASPARTATE AMINOTRANSFERASE ACTIVE SITE MUTANT V39F
460	1IYD	TRANSFERASE	CRYSTAL STRUCTURE OF ESCHELICHIA COLI BRANCHED-CHAIN AMINO A 2 AMINOTRANSFERASE
461	1IYH	ISOMERASE	CRYSTAL STRUCTURE OF HEMATOPOIETIC PROSTAGLANDIN D SYNTHASE
462	1J02	OXIDOREDUCTASE	CRYSTAL STRUCTURE OF RAT HEME OXYGENASE-1-HEME BOUND TO NO
463	1J0E	LYASE	ACC DEAMINASE MUTANT REACTON INTERMEDIATE
464	1J1B	TRANSFERASE	BINARY COMPLEX STRUCTURE OF HUMAN TAU PROTEIN KINASE I WITH 2 AMPPNP
465	1J32	TRANSFERASE	ASPARTATE AMINOTRANSFERASE FROM PHORMIDIUM LAPIDEUM
466	1J3H	TRANSFERASE	CRYSTAL STRUCTURE OF APOENZYME CAMP-DEPENDENT PROTEIN KINASE 2 CATALYTIC SUBUNIT
467	1J4R	ISOMERASE	FK506 BINDING PROTEIN COMPLEXED WITH FKB-001
468	1J59	GENE REGULATION/DNA	CATABOLITE GENE ACTIVATOR PROTEIN (CAP)/DNA COMPLEX +2 ADENOSINE-3',5'-CYCLIC-MONOPHOSPHATE
469	1J77	OXIDOREDUCTASE	CRYSTAL STRUCTURE OF GRAM-NEGATIVE BACTERIAL HEME OXYGENASE 2 COMPLEXED WITH HEME
470	1J90	TRANSFERASE	CRYSTAL STRUCTURE OF DROSOPHILA DEOXYRIBONUCLEOSIDE KINASE
471	1J96	OXIDOREDUCTASE	HUMAN 3ALPHA-HSD TYPE 3 IN TERNARY COMPLEX WITH NADP AND 2 TESTOSTERONE
472	1J99	TRANSFERASE	CRYSTAL STRUCTURE OF HUMAN DEHYDROEPIANDROSTERONE 2 SULFOTRANSFERASE IN COMPLEX WITH SUBSTRATE
473	1JAP	COMPLEX (METALLOPROTEASE/INHIBITOR)	COMPLEX OF PRO-LEU-GLY-HYDROXYLAMINE WITH THE CATALYTIC 2 DOMAIN OF MATRIX METALLO PROTEINASE-8 (MET80 FORM)
474	1JBP	TRANSFERASE	CRYSTAL STRUCTURE OF THE CATALYTIC SUBUNIT OF CAMP-2 DEPENDENT PROTEIN KINASE COMPLEXED WITH A SUBSTRATE 3 PEPTIDE, ADP AND DETERGENT
475	1JBQ	LYASE	STRUCTURE OF HUMAN CYSTATHIONINE BETA-SYNTHASE: A UNIQUE PYR 2 PHOSPHATE DEPENDENT HEMEPROTEIN
476	1JCN	OXIDOREDUCTASE	BINARY COMPLEX OF HUMAN TYPE-I INOSINE MONOPHOSPHATE DEHYDRO 2 WITH 6-CL-IMP
477	1JFF	STRUCTURAL PROTEIN	REFINED STRUCTURE OF ALPHA-BETA TUBULIN FROM ZINC-INDUCED 2 SHEETS STABILIZED WITH TAXOL
478	1JG1	TRANSFERASE	CRYSTAL STRUCTURE OF L-ISOASPARTYL (D-ASPARTYL) O-2 METHYLTRANSFERASE WITH S-ADENOSYL-L-HOMOCYSTEINE
479	1JGI	TRANSFERASE	CRYSTAL STRUCTURE OF THE ACTIVE SITE MUTANT GLU328GLN OF 2 AMYLOSUCRASE FROM NEISSERIA POLYSACCHAREA IN COMPLEX WITH 3 THE NATURAL SUBSTRATE SUCROSE
480	1JH7	HYDROLASE	SEMI-REDUCED INHIBITOR-BOUND CYCLIC NUCLEOTIDE PHOSPHODIESTE 2 ARABIDOPSIS THALIANA
481	1JI4	METAL TRANSPORT	NAP PROTEIN FROM HELICOBACTER PYLORI
482	1JIM	HYDROLASE(SERINE PROTEINASE)	STEREOSPECIFIC REACTION OF 3-METHOXY-4-CHLORO-7-2 AMINOISOCOUMARIN WITH CRYSTALLINE PORCINE PANCREATIC 3 ELASTASE
483	1JJC	LIGASE	CRYSTAL STRUCTURE AT 2.6A RESOLUTION OF PHENYLALANYL-TRNA SY 2 COMPLEXED WITH PHENYLALANYL-ADENYLATE IN THE PRESENCE OF MA
484	1JK4	NEUROPEPTIDE	DES 1-6 BOVINE NEUROPHYSIN II COMPLEX WITH VASOPRESSIN
485	1JKH	TRANSFERASE	CRYSTAL STRUCTURE OF Y181C MUTANT HIV-1 REVERSE TRANSCRIPTAS 2 COMPLEX WITH DMP-266(EFAVIRENZ)
486	1JKL	TRANSFERASE	1.6A X-RAY STRUCTURE OF BINARY COMPLEX OF A CATALYTIC DOMAIN 2 OF DEATH-ASSOCIATED PROTEIN KINASE WITH ATP ANALOGUE
487	1JKX	TRANSFERASE	UNEXPECTED FORMATION OF AN EPOXIDE-DERIVED MULTISUBSTRATE 2 ADDUCT INHIBITOR ON THE ACTIVE SITE OF GAR TRANSFORMYLASE
488	1JLU	TRANSFERASE/TRANSFERASE INHIBITOR	CRYSTAL STRUCTURE OF THE CATALYTIC SUBUNIT OF CAMP-DEPENDENT 2 KINASE COMPLEXED WITH A PHOSPHORYLATED SUBSTRATE PEPTIDE AN 3 DETERGENT
489	1JMA	VIRAL PROTEIN	CRYSTAL STRUCTURE OF THE HERPES SIMPLEX VIRUS GLYCOPROTEIN D 2 THE CELLULAR RECEPTOR HVEA/HVEM
490	1JND	HORMONE/GROWTH FACTOR	CRYSTAL STRUCTURE OF IMAGINAL DISC GROWTH FACTOR-2
491	1JNK	TRANSFERASE	THE C-JUN N-TERMINAL KINASE (JNK3S) COMPLEXED WITH MGAMP-PNP
492	1JNW	OXIDOREDUCTASE	ACTIVE SITE STRUCTURE OF E. COLI PYRIDOXINE 5'-PHOSPHATE OXI
493	1JNY	TRANSLATION	CRYSTAL STRUCTURE OF SULFOLOBUS SOLFATARICUS ELONGATION 2 FACTOR 1 ALPHA IN COMPLEX WITH GDP
494	1JOA	OXIDOREDUCTASE	NADH PEROXIDASE WITH CYSTEINE-SULFENIC ACID
495	1JOM	OXIDOREDUCTASE	THE CRYSTAL STRUCTURE OF THE BINARY COMPLEX BETWEEN FOLINIC 2 ACID (LEUCOVORIN) AND E. COLI DIHYDROFOLATE REDUCTASE
496	1JP7	TRANSFERASE	CRYSTAL STRUCTURE OF 5'-DEOXY-5'-METHYLTHIOADENOSINE PHOSPHO
497	1JQ9	HYDROLASE/HYDROLASE INHIBITOR	CRYSTAL STRUCTURE OF A COMPLEX FORMED BETWEEN PHOSPHOLIPASE 2 DABOIA RUSSELLI PULCHELLA AND A DESIGNED PENTAPEPTIDE PHE-L 3 TYR-LYS AT 1.8 RESOLUTION
498	1JQE	TRANSFERASE	CRYSTAL STRUCTURE ANALYSIS OF HUMAN HISTAMINE 2 METHYLTRANSFERASE (ILE105 POLYMORPHIC VARIANT) COMPLEXED 3 WITH ADOHCY AND ANTIMALARIAL DRUG QUINACRINE
499	1JQH	TRANSFERASE	IGF-1 RECEPTOR KINASE DOMAIN
500	1JR1	OXIDOREDUCTASE	CRYSTAL STRUCTURE OF INOSINE MONOPHOSPHATE DEHYDROGENASE IN 2 WITH MYCOPHENOLIC ACID
501	1JR4	TRANSFERASE	CATECHOL O-METHYLTRANSFERASE BISUBSTRATE-INHIBITOR COMPLEX
502	1JS3	LYASE	CRYSTAL STRUCTURE OF DOPA DECARBOXYLASE IN COMPLEX WITH THE 2 CARBIDOPA
503	1JS6	LYASE	CRYSTAL STRUCTURE OF DOPA DECARBOXYLASE
504	1JTV	OXIDOREDUCTASE	CRYSTAL STRUCTURE OF 17BETA-HYDROXYSTEROID DEHYDROGENASE TYP2 COMPLEXED WITH TESTOSTERONE
505	1JUE	OXIDOREDUCTASE	1.8 A RESOLUTION STRUCTURE OF NATIVE LACTOCOCCUS LACTIS DIHY 2 DEHYDROGENASE A
506	1JVM	MEMBRANE PROTEIN	KCSA POTASSIUM CHANNEL WITH TBA (TETRABUTYLAMMONIUM) AND 2 RUBIDIUM
507	1JVS	OXIDOREDUCTASE	CRYSTAL STRUCTURE OF 1-DEOXY-D-XYLULOSE 5-PHOSPHATE 2 REDUCTOISOMERASE; A TARGET ENZYME FOR ANTIMALARIAL DRUGS
508	1JWH	TRANSFERASE	CRYSTAL STRUCTURE OF HUMAN PROTEIN KINASE CK2 HOLOENZYME
509	1JWT	HYDROLASE	CRYSTAL STRUCTURE OF THROMBIN IN COMPLEX WITH A NOVEL 2 BICYCLIC LACTAM INHIBITOR
510	1JYS	HYDROLASE	CRYSTAL STRUCTURE OF E. COLI MTA/ADOHCY NUCLEOSIDASE
511	1K02	OXIDOREDUCTASE	CRYSTAL STRUCTURE OF OLD YELLOW ENZYME MUTANT GLN114ASN
512	1K3U	LYASE	CRYSTAL STRUCTURE OF WILD-TYPE TRYPTOPHAN SYNTHASE COMPLEXED 2 [1H-INDOL-3-YL-ACETYL]ASPARTIC ACID
513	1K3Y	TRANSFERASE	CRYSTAL STRUCTURE ANALYSIS OF HUMAN GLUTATHIONE S-TRANSFERAS 2 HEXYL GLUTATIONE AND GLYCEROL AT 1.3 ANGSTROM
514	1K4M	TRANSFERASE	CRYSTAL STRUCTURE OF E.COLI NICOTINIC ACID MONONUCLEOTIDE 2 ADENYLYLTRANSFERASE COMPLEXED TO DEAMIDO-NAD
515	1K4W	HORMONE/GROWTH FACTOR	X-RAY STRUCTURE OF THE ORPHAN NUCLEAR RECEPTOR ROR BETA 2 LIGAND-BINDING DOMAIN IN THE ACTIVE CONFORMATION
516	1K5D	SIGNALING PROTEIN/SIGNALING ACTIVATOR	CRYSTAL STRUCTURE OF RAN-GPPNHP-RANBP1-RANGAP COMPLEX
517	1K6W	HYDROLASE	THE STRUCTURE OF ESCHERICHIA COLI CYTOSINE DEAMINASE
518	1K74	TRANSCRIPTION	THE 2.3 ANGSTROM RESOLUTION CRYSTAL STRUCTURE OF THE HETEROD 2 THE HUMAN PPARGAMMA AND RXRALPHA LIGAND BINDING DOMAINS RES 3 BOUND WITH GW409544 AND 9-CIS RETINOIC ACID AND CO-ACTIVATO 4 PEPTIDES
519	1K7L	TRANSCRIPTION	THE 2.5 ANGSTROM RESOLUTION CRYSTAL STRUCTURE OF THE HUMAN 2 PPARALPHA LIGAND BINDING DOMAIN BOUND WITH GW409544 AND A 3 CO-ACTIVATOR PEPTIDE
520	1K7Y	TRANSFERASE	E. COLI METH C-TERMINAL FRAGMENT (649-1227)
521	1K86	APOPTOSIS	CRYSTAL STRUCTURE OF CASPASE-7
522	1K8Q	HYDROLASE	CRYSTAL STRUCTURE OF DOG GASTRIC LIPASE IN COMPLEX WITH A PH 2 INHIBITOR
523	1K8R	SIGNALING PROTEIN	CRYSTAL STRUCTURE OF RAS-BRY2RBD COMPLEX
524	1KAE	OXIDOREDUCTASE	L-HISTIDINOL DEHYDROGENASE (HISD) STRUCTURE COMPLEXED WITH L 2 HISTIDINOL (SUBSTRATE), ZINC AND NAD (COFACTOR)
525	1KBC	METALLOPROTEINASE	PROCARBOXYPEPTIDASE TERNARY COMPLEX
526	1KIM	TRANSFERASE	CRYSTAL STRUCTURE OF THYMIDINE KINASE FROM HERPES SIMPLEX 2 VIRUS TYPE I COMPLEXED WITH DEOXYTHYMIDINE
527	1KJL	SUGAR BINDING PROTEIN	HIGH RESOLUTION X-RAY STRUCTURE OF HUMAN GALECTIN-3 IN COMPL 2 LACNAC
528	1KMQ	SIGNALING PROTEIN	CRYSTAL STRUCTURE OF A CONSTITUTIVELY ACTIVATED RHOA MUTANT 2 (Q63L)
529	1KRA	HYDROLASE (UREA AMIDO)	CRYSTAL STRUCTURE OF KLEBSIELLA AEROGENES UREASE, ITS APOENZ 2 TWO ACTIVE SITE MUTANTS
530	1KTB	HYDROLASE	THE STRUCTURE OF ALPHA-N-ACETYLGALACTOSAMINIDASE
531	1KTZ	CYTOKINE/CYTOKINE RECEPTOR	CRYSTAL STRUCTURE OF THE HUMAN TGF-BETA TYPE II RECEPTOR 2 EXTRACELLULAR DOMAIN IN COMPLEX WITH TGF-BETA3
532	1L1E	TRANSFERASE	CRYSTAL STRUCTURE OF MYCOLIC ACID CYCLOPROPANE SYNTHASE PCAA 2 COMPLEXED WITH S-ADENOSYL-L-HOMOCYSTEINE
533	1LAH	AMINO ACID TRANSPORT	STRUCTURAL BASES FOR MULTIPLE LIGAND SPECIFICITY OF THE PERI 2 LYSINE-, ARGININE-, ORNITHINE-BINDING PROTEIN
534	1LAY	SERINE PROTEASE	CRYSTAL STRUCTURE OF CYTOMEGALOVIRUS PROTEASE
535	1LBV	HYDROLASE	CRYSTAL STRUCTURE OF APO-FORM (P21) OF DUAL ACTIVITY 2 FBPASE/IMPASE (AF2372) FROM ARCHAEOGLOBUS FULGIDUS
536	1LCL	SERINE ESTERASE	CHARCOT-LEYDEN CRYSTAL PROTEIN
537	1LCP	HYDROLASE (ALPHA-AMINOACYLPEPTIDE)	BOVINE LENS LEUCINE AMINOPEPTIDASE COMPLEXED WITH L-LEUCINE 2 ACID
538	1LDE	DEHYDROGENASE	HORSE LIVER ALCOHOL DEHYDROGENASE COMPLEXED TO NADH AND N-FO 2 PIPERDINE
539	1LDM	OXIDOREDUCTASE(CHOH(D)-NAD(A))	REFINED CRYSTAL STRUCTURE OF DOGFISH M4 APO-LACTATE DEHYDROG
540	1LDY	DEHYDROGENASE	HORSE LIVER ALCOHOL DEHYDROGENASE COMPLEXED TO NADH AND 2 CYCLOHEXYL FORMAMIDE (CXF)
541	1LGR	LIGASE(AMIDE SYNTHETASE)	INTERACTIONS OF NUCLEOTIDES WITH FULLY UNADENYLYLATED 2 GLUTAMINE SYNTHETASE FROM SALMONELLA TYPHIMURIUM
542	1LIC	LIPID-BINDING PROTEIN	X-RAY CRYSTALLOGRAPHIC STRUCTURES OF ADIPOCYTE LIPID BINDING 2 PROTEIN COMPLEXED WITH PALMITATE AND HEXADECANESULFONIC 3 ACID. PROPERTIES OF CAVITY BINDING SITES
543	1LMO	HYDROLASE (O-GLYCOSYL)	THE CRYSTAL STRUCTURES OF THREE COMPLEXES BETWEEN 2 CHITOOLIGOSACCHARIDES AND LYSOZYME FROM THE RAINBOW TROUT
544	1LNA	METALLOPROTEASE	A STRUCTURAL ANALYSIS OF METAL SUBSTITUTIONS IN THERMOLYSIN
545	1LP4	TRANSFERASE	CRYSTAL STRUCTURE OF A BINARY COMPLEX OF THE CATALYTIC 2 SUBUNIT OF PROTEIN KINASE CK2 WITH MG-AMPPNP
546	1LPM	HYDROLASE	A STRUCTURAL BASIS FOR THE CHIRAL PREFERENCES OF LIPASES
547	1LST	AMINO-ACID BINDING PROTEIN	THREE-DIMENSIONAL STRUCTURES OF THE PERIPLASMIC LYSINE-, 2 ARGININE-, ORNITHINE-BINDING PROTEIN WITH AND WITHOUT A 3 LIGAND
548	1LT8	TRANSFERASE	REDUCED HOMO SAPIENS BETAINE-HOMOCYSTEINE S-2 METHYLTRANSFERASE IN COMPLEX WITH S-(DELTA-CARBOXYBUTYL)-L-3 HOMOCYSTEINE
549	1LVG	TRANSFERASE	CRYSTAL STRUCTURE OF MOUSE GUANYLATE KINASE IN COMPLEX WITH 2 GMP AND ADP
550	1LYW	ASPARTIC PROTEASE	CATHEPSIN D AT PH 7.5
551	1M4H	HYDROLASE/HYDROLASE INHIBITOR	CRYSTAL STRUCTURE OF BETA-SECRETASE COMPLEXED WITH INHIBITOR
552	1M4U	HORMONE/GROWTH FACTOR	CRYSTAL STRUCTURE OF BONE MORPHOGENETIC PROTEIN-7 (BMP-7) IN 2 WITH THE SECRETED ANTAGONIST NOGGIN
553	1M72	HYDROLASE/HYDROLASE INHIBITOR	CRYSTAL STRUCTURE OF CASPASE-1 FROM SPODOPTERA FRUGIPERDA
554	1M9M	OXIDOREDUCTASE	HUMAN ENDOTHELIAL NITRIC OXIDE SYNTHASE WITH 6-2 NITROINDAZOLE BOUND
555	1M9Z	HORMONE/GROWTH FACTOR	CRYSTAL STRUCTURE OF HUMAN TGF-BETA TYPE II RECEPTOR LIGAND 2 DOMAIN
556	1MCB	IMMUNOGLOBULIN	PRINCIPLES AND PITFALLS IN DESIGNING SITE DIRECTED PEPTIDE L
557	1MCH	IMMUNOGLOBULIN	RINCIPLES AND PITFALLS IN DESIGNING SITE DIRECTED PEPTIDE L
558	1MCJ	IMMUNOGLOBULIN	PRINCIPLES AND PITFALLS IN DESIGNING SITE DIRECTED PEPTIDE 2 LIGANDS
559	1MCR	IMMUNOGLOBULIN	PRINCIPLES AND PITFALLS IN DESIGNING SITE DIRECTED PEPTIDE 2 LIGANDS
560	1MCS	IMMUNOGLOBULIN	PRINCIPLES AND PITFALLS IN DESIGNING SITE DIRECTED PEPTIDE 2 LIGANDS
561	1MDR	RACEMASE	THE ROLE OF LYSINE 166 IN THE MECHANISM OF MANDELATE RACEMAS 2 PSEUDOMONAS PUTIDA: MECHANISTIC AND CRYSTALLOGRAPHIC EVIDEN 3 STEREOSPECIFIC ALKYLATION BY (R)-ALPHA-PHENYLGLYCIDATE
562	1ME8	OXIDOREDUCTASE	INOSINE MONOPHOSPHATE DEHYDROGENASE (IMPDH) FROM TRITRICHOMO 2 WITH RVP BOUND
563	1MMQ	METALLOPROTEASE	MATRILYSIN COMPLEXED WITH HYDROXAMATE INHIBITOR
564	1MO7	HYDROLASE	ATPASE
565	1MOQ	GLUTAMINE AMIDOTRANSFERASE	ISOMERASE DOMAIN OF GLUCOSAMINE 6-PHOSPHATE SYNTHASE COMPLEX 2 GLUCOSAMINE 6-PHOSPHATE
566	1MQ0	HYDROLASE	CRYSTAL STRUCTURE OF HUMAN CYTIDINE DEAMINASE
567	1MRG	RIBOSOME-INACTIVATING PROTEIN	STUDIES ON CRYSTAL STRUCTURES ACTIVE CENTER GEOMETRY AND 2 DEPURINE MECHANISM OF TWO RIBOSOME-INACTIVATING PROTEINS
568	1MRK	RIBOSOME-INACTIVATING PROTEIN	STUDIES ON CRYSTAL STRUCTURES ACTIVE CENTER GEOMETRY AND 2 DEPURINE MECHANISM OF TWO RIBOSOME-INACTIVATING PROTEINS
569	1MUO	TRANSFERASE	CRYSTAL STRUCTURE OF AURORA-2, AN ONCOGENIC SERINE-2 THREONINE KINASE
570	1MUP	PHEROMONE-BINDING	PHEROMONE BINDING TO TWO RODENT URINARY PROTEINS REVEALED BY 2 X-RAY CRYSTALLOGRAPHY
571	1N71	TRANSFERASE	CRYSTAL STRUCTURE OF AMINOGLYCOSIDE 6'-ACETYLTRANSFERASE 2 TYPE II IN COMPLEX WITH COENZYME A
572	1N9E	OXIDOREDUCTASE	CRYSTAL STRUCTURE OF PICHIA PASTORIS LYSYL OXIDASE PPLO
573	1NCO	ANTIBACTERIAL AND ANTITUMOR PROTEIN	STRUCTURE OF THE ANTITUMOR PROTEIN-CHROMOPHORE COMPLEX 2 NEOCARZINOSTATIN
574	1NDF	TRANSFERASE	CARNITINE ACETYLTRANSFERASE IN COMPLEX WITH CARNITINE
575	1NEK	OXIDOREDUCTASE/ELECTRON TRANSPORT	COMPLEX II (SUCCINATE DEHYDROGENASE) FROM E. COLI WITH 2 UBIQUINONE BOUND
576	1NHZ	HORMONE RECEPTOR	CRYSTAL STRUCTURE OF THE ANTAGONIST FORM OF GLUCOCORTICOID R
577	1NM8	TRANSFERASE	STRUCTURE OF HUMAN CARNITINE ACETYLTRANSFERASE: MOLECULAR 2 BASIS FOR FATTY ACYL TRANSFER
578	1NN6	HYDROLASE	HUMAN PRO-CHYMASE
579	1NNB	HYDROLASE(O-GLYCOSYL)	THREE-DIMENSIONAL STRUCTURE OF INFLUENZA A N9 NEURAMINIDASE 2 COMPLEX WITH THE INHIBITOR 2-DEOXY 2,3-DEHYDRO-N-ACETYL NEU 3 ACID
580	1NNC	HYDROLASE (O-GLUCOSYL)	INFLUENZA VIRUS NEURAMINIDASE SUBTYPE N9 (TERN) COMPLEXED WI 2 GUANIDINO-NEU5AC2EN INHIBITOR
581	1NR5	LYASE	CRYSTAL STRUCTURE OF 3-DEHYDROQUINATE SYNTHASE (DHQS) IN COM 2 ZN2+, NAD AND CARBAPHOSPHONATE
582	1NSC	HYDROLASE(O-GLYCOSYL)	INFLUENZA B VIRUS NEURAMINIDASE CAN SYNTHESIZE ITS OWN INHIB
583	1NSD	HYDROLASE/HYDROLASE INHIBITOR	INFLUENZA B VIRUS NEURAMINIDASE CAN SYNTHESIZE ITS OWN INHIB
584	1NWK	CONTRACTILE PROTEIN	CRYSTAL STRUCTURE OF MONOMERIC ACTIN IN THE ATP STATE
585	1NY3	TRANSFERASE	CRYSTAL STRUCTURE OF ADP BOUND TO MAP KAP KINASE 2
586	1NZL	TRANSFERASE	CRYSTAL STRUCTURE OF SRC SH2 DOMAIN BOUND TO DOUBLY 2 PHOSPHORYLATED PEPTIDE PQPYEPYIPI
587	1O4S	TRANSFERASE	CRYSTAL STRUCTURE OF ASPARTATE AMINOTRANSFERASE (TM1255) FRO 2 THERMOTOGA MARITIMA AT 1.90 A RESOLUTION
588	1O6L	TRANSFERASE	CRYSTAL STRUCTURE OF AN ACTIVATED AKT/PROTEIN KINASE B 2 (PKB-PIF CHIMERA) TERNARY COMPLEX WITH AMP-PNP AND GSK3 3 PEPTIDE
589	1O7D	HYDROLASE	THE STRUCTURE OF THE BOVINE LYSOSOMAL A-MANNOSIDASE SUGGESTS 2 A NOVEL MECHANISM FOR LOW PH ACTIVATION
590	1OEC	TRANSFERASE	FGFR2 KINASE DOMAIN
591	1OF7	OXIDOREDUCTASE	THE STRUCTURE OF HUMAN MITOCHONDRIAL ALDEHYDE DEHYDROGENASE 2 IN COMPLEX WITH THE ANTIDIPSOTROPIC INHIBITOR DAIDZIN
592	1OG5	ELECTRON TRANSPORT	STRUCTURE OF HUMAN CYTOCHROME P450 CYP2C9
593	1OGS	HYDROLASE	HUMAN ACID-BETA-GLUCOSIDASE
594	1OHY	TRANSFERASE	4-AMINOBUTYRATE-AMINOTRANSFERASE INACTIVATED BY 2 GAMMA-ETHYNYL GABA
595	1OI9	KINASE	STRUCTURE OF HUMAN THR160-PHOSPHO CDK2/CYCLIN A COMPLEXED 2 WITH A 6-CYCLOHEXYLMETHYLOXY-2-ANILINO-PURINE INHIBITOR
596	1OIQ	KINASE	IMIDAZOPYRIDINES: A POTENT AND SELECTIVE CLASS OF 2 CYCLIN-DEPENDENT KINASE INHIBITORS IDENTIFIED THROUGH 3 STRUCTURE-BASED HYBRIDISATION
597	1OIR	KINASE	IMIDAZOPYRIDINES: A POTENT AND SELECTIVE CLASS OF 2 CYCLIN-DEPENDENT KINASE INHIBITORS IDENTIFIED THROUGH 3 STRUCTURE-BASED HYBRIDISATION
598	1OIT	KINASE	IMIDAZOPYRIDINES: A POTENT AND SELECTIVE CLASS OF 2 CYCLIN-DEPENDENT KINASE INHIBITORS IDENTIFIED THROUGH 3 STRUCTURE-BASED HYBRIDISATION
599	1OIU	KINASE	STRUCTURE OF HUMAN THR160-PHOSPHO CDK2/CYCLIN A COMPLEXED 2 WITH A 6-CYCLOHEXYLMETHYLOXY-2-ANILINO-PURINE INHIBITOR
600	1OJN	LYASE	SPECIFICITY AND MECHANISM OF STREPTOCOCCUS PNEUMONIAE 2 HYALURONATE LYASE: COMPLEX OF THE TYR408PHE MUTANT WITH 3 6-SULPHATED CHONDROITIN DISACCHARIDE
601	1OKL	LYASE	CARBONIC ANHYDRASE II COMPLEX WITH THE 1OKL INHIBITOR 5-2 DIMETHYLAMINO-NAPHTHALENE-1-SULFONAMIDE
602	1OLS	OXIDOREDUCTASE	ROLES OF HIS291-ALPHA AND HIS146-BETA' IN THE REDUCTIVE 2 ACYLATION REACTION CATALYZED BY HUMAN BRANCHED-CHAIN 3 ALPHA-KETOACID DEHYDROGENASE
603	1OOQ	OXIDOREDUCTASE	NITROREDUCTASE FROM E-COLI IN COMPLEX WITH THE INHIBITOR 2 DICOUMAROL
604	1OPM	OXIDOREDUCTASE	OXIDIZED (CU2+) PEPTIDYLGLYCINE ALPHA-HYDROXYLATING MONOOXYG 2 (PHM) WITH BOUND SUBSTRATE
605	1ORD	CARBOXY-LYASE	CRYSTALLOGRAPHIC STRUCTURE OF A PLP-DEPENDENT ORNITHINE DECA 2 FROM LACTOBACILLUS 30A TO 3.1 ANGSTROMS RESOLUTION
606	1OS0	HYDROLASE/HYDROLASE INHIBITOR	THERMOLYSIN WITH AN ALPHA-AMINO PHOSPHINIC INHIBITOR
607	1OS5	TRANSFERASE	CRYSTAL STRUCTURE OF HCV NS5B RNA POLYMERASE COMPLEXED WITH 2 NON-COMPETITIVE INHIBITOR
608	1OSH	TRANSCRIPTION	A CHEMICAL, GENETIC, AND STRUCTURAL ANALYSIS OF THE NUCLEAR 2 BILE ACID RECEPTOR FXR
609	1OSV	DNA BINDING PROTEIN	STRUCTURAL BASIS FOR BILE ACID BINDING AND ACTIVATION OF THE 2 NUCLEAR RECEPTOR FXR
610	1OSZ	COMPLEX (MHC I/PEPTIDE)	MHC CLASS I H-2KB HEAVY CHAIN COMPLEXED WITH BETA-2 2 MICROGLOBULIN AND AN (L4V) MUTANT OF THE VESICULAR 3 STOMATITIS VIRUS NUCLEOPROTEIN
611	1OVD	OXIDOREDUCTASE	THE K136E MUTANT OF LACTOCOCCUS LACTIS DIHYDROOROTATE DEHYDR 2 IN COMPLEX WITH OROTATE
612	1OVM	LYASE	CRYSTAL STRUCTURE OF INDOLEPYRUVATE DECARBOXYLASE FROM 2 ENTEROBACTER CLOACAE
613	1OW3	GENE REGULATION/SIGNALING PROTEIN	CRYSTAL STRUCTURE OF RHOA.GDP.MGF3-IN COMPLEX WITH RHOGAP
614	1OXO	AMINOTRANSFERASE	ASPARTATE AMINOTRANSFERASE, H-ASP COMPLEX, OPEN CONFORMATION
615	1OYA	OXIDOREDUCTASE (FLAVOPROTEIN)	OLD YELLOW ENZYME AT 2 ANGSTROMS RESOLUTION: OVERALL 2 STRUCTURE, LIGAND BINDING AND COMPARISON WITH RELATED 3 FLAVOPROTEINS
616	1OZF	LYASE	THE CRYSTAL STRUCTURE OF KLEBSIELLA PNEUMONIAE ACETOLACTATE 2 WITH ENZYME-BOUND COFACTORS
617	1P0N	ISOMERASE	IPP:DMAPP ISOMERASE TYPE II, FMN COMPLEX
618	1P1N	MEMBRANE PROTEIN	GLUR2 LIGAND BINDING CORE (S1S2J) MUTANT L650T IN COMPLEX 2 WITH KAINATE
619	1P2D	TRANSFERASE	CRYSTAL STRUCTURE OF GLYCOGEN PHOSPHORYLASE B IN COMPLEX WIT 2 CYCLODEXTRIN
620	1P38	TRANSFERASE	THE STRUCTURE OF THE MAP KINASE P38 AT 2.1 ANGSTOMS 2 RESOLUTION
621	1P3C	HYDROLASE	GLUTAMYL ENDOPEPTIDASE FROM BACILLUS INTERMEDIUS
622	1P3U	OXIDOREDUCTASE	CRYSTAL STRUCTURES OF THE NO-AND CO-BOUND HEME OXYGENASE 2 FROM NEISSERIA MENINGITIDIS: IMPLICATIONS FOR OXYGEN 3 ACTIVATION
623	1P3W	LYASE	X-RAY CRYSTAL STRUCTURE OF E. COLI ISCS
624	1P42	HYDROLASE	CRYSTAL STRUCTURE OF AQUIFEX AEOLICUS LPXC DEACETYLASE (ZINC 2 FORM)
625	1P4G	TRANSFERASE	CRYSTAL STRUCTURE OF GLYCOGEN PHOSPHORYLASE B IN COMPLEX WIT 2 AZIDO-ALPHA-D-GLUCOPYRANOSYL)FORMAMIDE
626	1P4M	TRANSFERASE	CRYSTAL STRUCTURE OF RIBOFLAVIN KINASE
627	1P8V	MEMBRANE PROTEIN/HYDROLASE	CRYSTAL STRUCTURE OF THE COMPLEX OF PLATELET RECEPTOR GPIB-A 2 ALPHA-THROMBIN AT 2.6A
628	1P93	HORMONE RECEPTOR	CRYSTAL STRUCTURE OF THE AGONIST FORM OF GLUCOCORTICOID 2 RECEPTOR
629	1PBD	OXIDOREDUCTASE	CRYSTAL STRUCTURES OF WILD-TYPE P-HYDROXYBENZOATE HYDROXYLAS 2 COMPLEXED WITH 4-AMINOBENZOATE, 2,4-DIHYDROXYBENZOATE AND 2 3 4-AMINOBENZOATE AND OF THE TRY222ALA MUTANT, COMPLEXED WITH 4 HYDROXY-4-AMINOBENZOATE. EVIDENCE FOR A PROTON CHANNEL AND 5 BINDING MODE OF THE FLAVIN RING
630	1PBN	PENTOSYLTRANSFERASE	PURINE NUCLEOSIDE PHOSPHORYLASE
631	1PCG	TRANSCRIPTION/INHIBITOR	HELIX-STABILIZED CYCLIC PEPTIDES AS SELECTIVE INHIBITORS OF 2 RECEPTOR-COACTIVATOR INTERACTIONS
632	1PFX	HYDROLASE/HYDROLASE INHIBITOR	PORCINE FACTOR IXA
633	1PG5	TRANSFERASE	CRYSTAL STRUCTURE OF THE UNLIGATED (T-STATE) ASPARTATE 2 TRANSCARBAMOYLASE FROM THE EXTREMELY THERMOPHILIC ARCHAEON 3 ACIDOCALDARIUS
634	1PGP	OXIDOREDUCTASE (CHOH(D)-NADP+(A))	CRYSTALLOGRAPHIC STUDY OF COENZYME, COENZYME ANALOGUE AND SU 2 BINDING IN 6-PHOSPHOGLUCONATE DEHYDROGENASE: IMPLICATIONS F 3 SPECIFICITY AND THE ENZYME MECHANISM
635	1PHA	OXIDOREDUCTASE(OXYGENASE)	INHIBITOR-INDUCED CONFORMATIONAL CHANGE IN CYTOCHROME P450-2 CAM
636	1PHD	OXIDOREDUCTASE(OXYGENASE)	CRYSTAL STRUCTURES OF METYRAPONE-AND PHENYLIMIDAZOLE-INHIBIT 2 COMPLEXES OF CYTOCHROME P450-CAM
637	1PHG	OXIDOREDUCTASE(OXYGENASE)	CRYSTAL STRUCTURES OF METYRAPONE-AND PHENYLIMIDAZOLE-2 INHIBITED COMPLEXES OF CYTOCHROME P450-CAM
638	1PIC	COMPLEX (PHOSPHOTRANSFERASE/RECEPTOR)	PHOSPHATIDYLINOSITOL 3-KINASE, P85-ALPHA SUBUNIT: C- 2 TERMINAL SH2 DOMAIN COMPLEXED WITH A TYR751 PHOSPHOPEPTIDE 3 FROM THE PDGF RECEPTOR, NMR, MINIMIZED MEAN STRUCTURE
639	1PIG	GLYCOSYLTRANSFERASE	PIG PANCREATIC ALPHA-AMYLASE COMPLEXED WITH THE 2 OLIGOSACCHARIDE V-1532
640	1PIN	ISOMERASE	PIN1 PEPTIDYL-PROLYL CIS-TRANS ISOMERASE FROM HOMO SAPIENS
641	1PJ6	OXIDOREDUCTASE	CRYSTAL STRUCTURE OF DIMETHYLGLYCINE OXIDASE OF ARTHROBACTER 2 GLOBIFORMIS IN COMPLEX WITH FOLIC ACID
642	1PJK	TRANSFERASE	CRYSTAL STRUCTURE OF A C-TERMINAL DELETION MUTANT OF HUMAN P 2 KINASE CK2 CATALYTIC SUBUNIT
643	1PL7	OXIDOREDUCTASE	HUMAN SORBITOL DEHYDROGENASE (APO)
644	1PMT	TRANSFERASE	GLUTATHIONE TRANSFERASE FROM PROTEUS MIRABILIS
645	1POC	HYDROLASE	CRYSTAL STRUCTURE OF BEE-VENOM PHOSPHOLIPASE A2 IN A COMPLEX 2 WITH A TRANSITION-STATE ANALOGUE
646	1POZ	CELL ADHESION	SOLUTION STRUCTURE OF THE HYALURONAN BINDING DOMAIN OF HUMAN 2 CD44
647	1PPC	HYDROLASE/HYDROLASE INHIBITOR	GEOMETRY OF BINDING OF THE BENZAMIDINE-AND ARGININE-BASED IN 2 N-ALPHA-(2-NAPHTHYL-SULPHONYL-GLYCYL)-DL-P-AMIDINOPHENYLALA 3 PIPERIDINE (NAPAP) AND (2R,4R)-4-METHYL-1-[N-ALPHA-(3-METHY 4 TETRAHYDRO-8-QUINOLINESULPHONYL)-L-ARGINYL]-2-PIPERIDINE CA 5 ACID (MQPA) TO HUMAN ALPHA-THROMBIN: X-RAY CRYSTALLOGRAPHIC 6 DETERMINATION OF THE NAPAP-TRYPSIN COMPLEX AND MODELING OF 7 THROMBIN AND MQPA-THROMBIN
648	1PPH	HYDROLASE/HYDROLASE INHIBITOR	GEOMETRY OF BINDING OF THE NALPHA-TOSYLATED PIPERIDIDES OF M 2 P-AMIDINO-AND P-GUANIDINO PHENYLALANINE TO THROMBIN AND TRY 3 RAY CRYSTAL STRUCTURES OF THEIR TRYPSIN COMPLEXES AND MODEL 4 THEIR THROMBIN COMPLEXES
649	1PPI	HYDROLASE (O-GLYCOSYL)	THE ACTIVE CENTER OF A MAMMALIAN ALPHA-AMYLASE. THE 2 STRUCTURE OF THE COMPLEX OF A PANCREATIC ALPHA-AMYLASE WITH 3 A CARBOHYDRATE INHIBITOR REFINED TO 2.2 ANGSTROMS 4 RESOLUTION
650	1PPK	HYDROLASE/HYDROLASE INHIBITOR	CRYSTALLOGRAPHIC ANALYSIS OF TRANSITION STATE MIMICS BOUND T 2 PENICILLOPEPSIN: PHOSPHOROUS-CONTAINING PEPTIDE ANALOGUES
651	1PPL	HYDROLASE/HYDROLASE INHIBITOR	CRYSTALLOGRAPHIC ANALYSIS OF TRANSITION-STATE MIMICS BOUND T 2 PENICILLOPEPSIN: PHOSPHORUS-CONTAINING PEPTIDE ANALOGUES
652	1PPM	HYDROLASE/HYDROLASE INHIBITOR	CRYSTALLOGRAPHIC ANALYSIS OF TRANSITION-STATE MIMICS BOUND T 2 PENICILLOPEPSIN: PHOSPHORUS-CONTAINING PEPTIDE ANALOGUES
653	1PQ2	OXIDOREDUCTASE	CRYSTAL STRUCTURE OF HUMAN DRUG METABOLIZING CYTOCHROME P450 2 2C8
654	1PQ3	HYDROLASE	HUMAN ARGINASE II: CRYSTAL STRUCTURE AND PHYSIOLOGICAL ROLE 2 AND FEMALE SEXUAL AROUSAL
655	1PS9	OXIDOREDUCTASE	THE CRYSTAL STRUCTURE AND REACTION MECHANISM OF E. COLI 2,4- 2 DIENOYL COA REDUCTASE
656	1PSO	HYDROLASE/HYDROLASE INHIBITOR	THE CRYSTAL STRUCTURE OF HUMAN PEPSIN AND ITS COMPLEX WITH P
657	1PTG	HYDROLASE (PHOSPHORIC DIESTER)	PHOSPHATIDYLINOSITOL-SPECIFIC PHOSPHOLIPASE C IN COMPLEX 2 WITH MYO-INOSITOL
658	1PTR	PHOSPHOTRANSFERASE	PROTEIN KINASE C DELTA CYS2 DOMAIN COMPLEXED WITH PHORBOL-2 13-ACETATE
659	1PTY	HYDROLASE	CRYSTAL STRUCTURE OF PROTEIN TYROSINE PHOSPHATASE 1B 2 COMPLEXED WITH TWO PHOSPHOTYROSINE MOLECULES
660	1PVG	ISOMERASE	CRYSTAL STRUCTURE OF THE ATPASE REGION OF SACCHAROMYCES CERE 2 TOPOISOMERASE II
661	1PVV	TRANSFERASE	REFINED STRUCTURE OF PYROCOCCUS FURIOSUS ORNITHINE 2 CARBAMOYLTRANSFERASE AT 1.87 A
662	1PVY	ISOMERASE	3,4-DIHYDROXY-2-BUTANONE 4-PHOSPHATE SYNTHASE FROM M.2 JANNASCHII IN COMPLEX WITH RIBULOSE 5-PHOSPHATE
663	1PW2	TRANSFERASE	APO STRUCTURE OF HUMAN CYCLIN-DEPENDENT KINASE 2
664	1PXX	OXIDOREDUCTASE	CRYSTAL STRUCTURE OF DICLOFENAC BOUND TO THE CYCLOOXYGENASE 2 SITE OF COX-2
665	1PY5	TRANSFERASE	CRYSTAL STRUCTURE OF TGF-BETA RECEPTOR I KINASE WITH 2 INHIBITOR
666	1PYY	TRANSPEPTIDASE	DOUBLE MUTANT PBP2X T338A/M339F FROM STREPTOCOCCUS PNEUMONIA 2 R6 AT 2.4 A RESOLUTION
667	1Q0N	TRANSFERASE	CRYSTAL STRUCTURE OF A TERNARY COMPLEX OF 6-HYDROXYMETHYL-7,2 8-DIHYDROPTERIN PYROPHOSPHOKINASE FROM E. COLI WITH 3 MGAMPCPP AND 6-HYDROXYMETHYL-7,8-DIHYDROPTERIN AT 1.25 4 ANGSTROM RESOLUTION
668	1Q1A	GENE REGULATION	STRUCTURE OF THE YEAST HST2 PROTEIN DEACETYLASE IN TERNARY 2 COMPLEX WITH 2'-O-ACETYL ADP RIBOSE AND HISTONE PEPTIDE
669	1Q1Z	TRANSFERASE	CRYSTAL STRUCTURE OF HUMAN CHOLESTEROL SULFOTRANSFERASE 2 (SULT2B1B) IN THE PRESENCE OF PAP
670	1Q3E	TRANSPORT PROTEIN	HCN2J 443-645 IN THE PRESENCE OF CGMP
671	1Q44	TRANSFERASE	CRYSTAL STRUCTURE OF AN ARABIDOPSIS THALIANA PUTATIVE STEROI 2 SULFOTRANSFERASE
672	1Q4O	TRANSFERASE	THE STRUCTURE OF THE POLO BOX DOMAIN OF HUMAN PLK1
673	1Q4V	HORMONE/GROWTH FACTOR	CRYSTAL STRUCTURE OF ALLO-ILEA2-INSULIN, AN INACTIVE CHIRAL 2 IMPLICATIONS FOR THE MECHANISM OF RECEPTOR
674	1Q5M	OXIDOREDUCTASE	BINARY COMPLEX OF RABBIT 20ALPHA-HYDROXYSTEROID DEHYDROGENAS 2 NADPH
675	1QAB	TRANSPORT PROTEIN	THE STRUCTURE OF HUMAN RETINOL BINDING PROTEIN WITH ITS CARR 2 PROTEIN TRANSTHYRETIN REVEALS INTERACTION WITH THE CARBOXY 3 OF RBP
676	1QAX	OXIDOREDUCTASE	TERNARY COMPLEX OF PSEUDOMONAS MEVALONII HMG-COA REDUCTASE 2 WITH HMG-COA AND NAD+
677	1QBK	NUCLEAR TRANSPORT PROTEIN COMPLEX	STRUCTURE OF THE KARYOPHERIN BETA2-RAN GPPNHP NUCLEAR 2 TRANSPORT COMPLEX
678	1QCI	ANTIVIRAL PROTEIN	LOW TEMPERATURE STRUCTURE OF POKEWEED ANTIVIRAL PROTEIN 2 COMPLEXED WITH ADENINE
679	1QCY	CELL ADHESION	THE CRYSTAL STRUCTURE OF THE I-DOMAIN OF HUMAN INTEGRIN 2 ALPHA1BETA1
680	1QD6	MEMBRANE PROTEIN	OUTER MEMBRANE PHOSPHOLIPASE A FROM ESCHERICHIA COLI
681	1QE5	TRANSFERASE	PURINE NUCLEOSIDE PHOSPHORYLASE FROM CELLULOMONAS SP. IN 2 COMPLEX WITH PHOSPHATE
682	1QFW	IMMUNE SYSTEM	TERNARY COMPLEX OF HUMAN CHORIONIC GONADOTROPIN WITH FV ANTI 2 SUBUNIT AND FV ANTI BETA SUBUNIT
683	1QG1	HORMONE/GROWTH FACTOR	GROWTH FACTOR RECEPTOR BINDING PROTEIN SH2 DOMAIN COMPLEXED 2 WITH AN SHC-DERIVED PEPTIDE
684	1QHG	HYDROLASE	STRUCTURE OF DNA HELICASE MUTANT WITH ADPNP
685	1QHI	TRANSFERASE	HERPES SIMPLEX VIRUS TYPE-I THYMIDINE KINASE COMPLEXED WITH 2 A NOVEL NON-SUBSTRATE INHIBITOR, 9-(4-HYDROXYBUTYL)-N2-3 PHENYLGUANINE
686	1QIA	HYDROLASE	CRYSTAL STRUCTURE OF STROMELYSIN CATALYTIC DOMAIN
687	1QIJ	HYDROLASE	SPECIFIC CHEMICAL AND STRUCTURAL DAMAGE AT NINE TIME POINTS 2 (POINT G) CAUSED BY INTENSE SYNCHROTRON RADIATION TO 3 TORPEDO CALIFORNICA ACETYLCHOLINESTERASE
688	1QIP	LYASE	HUMAN GLYOXALASE I COMPLEXED WITH S-P-2 NITROBENZYLOXYCARBONYLGLUTATHIONE
689	1QIQ	ANTIBIOTIC BIOSYNTHESIS	ISOPENICILLIN N SYNTHASE FROM ASPERGILLUS NIDULANS (ACMC FE 2 COMPLEX)
690	1QJG	KETOSTEROID ISOMERASE	CRYSTAL STRUCTURE OF DELTA5-3-KETOSTEROID ISOMERASE FROM 2 PSEUDOMONAS TESTOSTERONI IN COMPLEX WITH EQUILENIN
691	1QKM	NUCLEAR RECEPTOR	HUMAN OESTROGEN RECEPTOR BETA LIGAND-BINDING DOMAIN IN 2 COMPLEX WITH PARTIAL AGONIST GENISTEIN
692	1QKT	NUCLEAR RECEPTOR	MUTANT ESTROGEN NUCLEAR RECEPTOR LIGAND BINDING DOMAIN 2 COMPLEXED WITH ESTRADIOL
693	1QLW	HYDROLASE(CARBOXYLIC ESTERASE)	THE ATOMIC RESOLUTION STRUCTURE OF A NOVEL BACTERIAL 2 ESTERASE
694	1QM4	TRANSFERASE	METHIONINE ADENOSYLTRANSFERASE COMPLEXED WITH A L-METHIONINE 2 ANALOGOUS
695	1QMV	OXIDOREDUCTASE	THIOREDOXIN PEROXIDASE B FROM RED BLOOD CELLS
696	1QNJ	HYDROLASE (SERINE PROTEASE)	THE STRUCTURE OF NATIVE PORCINE PANCREATIC ELASTASE AT 2 ATOMIC RESOLUTION (1.1 A)
697	1QPB	LYASE	PYRUVATE DECARBOYXLASE FROM YEAST (FORM B) COMPLEXED WITH 2 PYRUVAMIDE
698	1QPC	TRANSFERASE	STRUCTURAL ANALYSIS OF THE LYMPHOCYTE-SPECIFIC KINASE LCK IN 2 WITH NON-SELECTIVE AND SRC FAMILY SELECTIVE KINASE INHIBITO
699	1QPJ	TRANSFERASE	CRYSTAL STRUCTURE OF THE LYMPHOCYTE-SPECIFIC KINASE LCK IN 2 COMPLEX WITH STAUROSPORINE
700	1QQD	IMMUNE SYSTEM	CRYSTAL STRUCTURE OF HLA-CW4, A LIGAND FOR THE KIR2D NATURAL 2 KILLER CELL INHIBITORY RECEPTOR
701	1QR2	OXIDOREDUCTASE	HUMAN QUINONE REDUCTASE TYPE 2
702	1QR8	VIRAL PROTEIN	INHIBITION OF HIV-1 INFECTIVITY BY THE GP41 CORE: ROLE OF A 2 HYDROPHOBIC CAVITY IN MEMBRANE FUSION
703	1QRD	QUINONE-REDUCTASE (CYTOSOLIC)	QUINONE REDUCTASE/FAD/CIBACRON BLUE/DUROQUINONE COMPLEX
704	1QS4	TRANSFERASE	CORE DOMAIN OF HIV-1 INTEGRASE COMPLEXED WITH MG++ AND 1-(5-2 CHLOROINDOL-3-YL)-3-HYDROXY-3-(2H-TETRAZOL-5-YL)-PROPENONE
705	1QU4	LYASE	CRYSTAL STRUCTURE OF TRYPANOSOMA BRUCEI ORNITHINE DECARBOXYL
706	1R0P	TRANSFERASE	CRYSTAL STRUCTURE OF THE TYROSINE KINASE DOMAIN OF THE 2 HEPATOCYTE GROWTH FACTOR RECEPTOR C-MET IN COMPLEX WITH THE 3 MICROBIAL ALKALOID K-252A
707	1R0W	TRANSPORT PROTEIN	CYSTIC FIBROSIS TRANSMEMBRANE CONDUCTANCE REGULATOR (CFTR) N 2 BINDING DOMAIN ONE (NBD1) APO
708	1R12	HYDROLASE	NATIVE APLYSIA ADP RIBOSYL CYCLASE
709	1R18	TRANSFERASE	DROSOPHILA PROTEIN ISOASPARTYL METHYLTRANSFERASE WITH S-ADEN 2 HOMOCYSTEINE
710	1R1K	HORMONE/GROWTH FACTOR RECEPTOR	CRYSTAL STRUCTURE OF THE LIGAND-BINDING DOMAINS OF THE 2 HETERODIMER ECR/USP BOUND TO PONASTERONE A
711	1R31	OXIDOREDUCTASE	HMG-COA REDUCTASE FROM PSEUDOMONAS MEVALONII COMPLEXED WITH 2 HMG-COA
712	1R50	HYDROLASE	BACILLUS SUBTILIS LIPASE A WITH COVALENTLY BOUND SC-IPG-2 PHOSPHONATE-INHIBITOR
713	1R53	LYASE	CRYSTAL STRUCTURE OF THE BIFUNCTIONAL CHORISMATE SYNTHASE FR 2 SACCHAROMYCES CEREVISIAE
714	1R55	HYDROLASE	CRYSTAL STRUCTURE OF THE CATALYTIC DOMAIN OF HUMAN ADAM 33
715	1R82	TRANSFERASE	GLYCOSYLTRANSFERASE B IN COMPLEX WITH 3-AMINO-ACCEPTOR ANALO 2 INHIBITOR, AND URIDINE DIPHOSPHATE-GALACTOSE
716	1R9O	OXIDOREDUCTASE	CRYSTAL STRUCTURE OF P4502C9 WITH FLURBIPROFEN BOUND
717	1RA2	OXIDOREDUCTASE	DIHYDROFOLATE REDUCTASE COMPLEXED WITH FOLATE AND 2 NICOTINAMIDE ADENINE DINUCLEOTIDE PHOSPHATE (OXIDIZED FORM)
718	1RBP	RETINOL TRANSPORT	CRYSTALLOGRAPHIC REFINEMENT OF HUMAN SERUM RETINOL BINDING 2 PROTEIN AT 2 ANGSTROMS RESOLUTION
719	1RCW	OXIDOREDUCTASE, TOXIN	CRYSTAL STRUCTURE OF CT610 FROM CHLAMYDIA TRACHOMATIS
720	1REQ	ISOMERASE	METHYLMALONYL-COA MUTASE
721	1RFN	COAGULATION FACTOR	HUMAN COAGULATION FACTOR IXA IN COMPLEX WITH P-AMINO 2 BENZAMIDINE
722	1RGE	HYDROLASE (GUANYLORIBONUCLEASE)	HYDROLASE, GUANYLORIBONUCLEASE
723	1RLB	COMPLEX (PROTEIN/PROTEIN)	RETINOL BINDING PROTEIN COMPLEXED WITH TRANSTHYRETIN
724	1RML	GROWTH FACTOR	NMR STUDY OF ACID FIBROBLAST GROWTH FACTOR BOUND TO 1,3,6-2 NAPHTHALENE TRISULPHONATE, 26 STRUCTURES
725	1RNE	HYDROLASE(ACID PROTEINASE)	THE CRYSTAL STRUCTURE OF RECOMBINANT GLYCOSYLATED HUMAN 2 RENIN ALONE AND IN COMPLEX WITH A TRANSITION STATE ANALOG 3 INHIBITOR
726	1ROB	HYDROLASE(ENDORIBONUCLEASE)	STRUCTURE OF THE CRYSTALLINE COMPLEX OF CYTIDYLIC ACID (2'-2 CMP) WITH RIBONUCLEASE AT 1.6 ANGSTROMS RESOLUTION
727	1ROP	TRANSCRIPTION REGULATION	STRUCTURE OF THE COL*E1 ROP PROTEIN AT 1.7 ANGSTROMS RESOLUT
728	1ROZ	TRANSFERASE	DEOXYHYPUSINE SYNTHASE HOLOENZYME IN ITS LOW IONIC STRENGTH, 2 CRYSTAL FORM
729	1RT6	NUCLEOTIDYLTRANSFERASE	HIV-1 REVERSE TRANSCRIPTASE COMPLEXED WITH UC38
730	1RTD	TRANSFERASE/DNA	STRUCTURE OF A CATALYTIC COMPLEX OF HIV-1 REVERSE 2 TRANSCRIPTASE: IMPLICATIONS FOR NUCLEOSIDE ANALOG DRUG 3 RESISTANCE
731	1RV1	LIGASE	CRYSTAL STRUCTURE OF HUMAN MDM2 WITH AN IMIDAZOLINE 2 INHIBITOR
732	1S50	MEMBRANE PROTEIN	X-RAY STRUCTURE OF THE GLUR6 LIGAND BINDING CORE (S1S2A) IN 2 COMPLEX WITH GLUTAMATE AT 1.65 A RESOLUTION
733	1S9I	TRANSFERASE	X-RAY STRUCTURE OF THE HUMAN MITOGEN-ACTIVATED PROTEIN 2 KINASE KINASE 2 (MEK2)IN A COMPLEX WITH LIGAND AND MGATP
734	1SCV	CONTRACTILE PROTEIN, STRUCTURAL PROTEIN	NMR STRUCTURE OF THE C TERMINAL DOMAIN OF CARDIAC TROPONIN C 2 BOUND TO THE N TERMINAL DOMAIN OF CARDIAC TROPONIN I
735	1SEZ	OXIDOREDUCTASE	CRYSTAL STRUCTURE OF PROTOPORPHYRINOGEN IX OXIDASE
736	1SFF	TRANSFERASE	STRUCTURE OF GAMMA-AMINOBUTYRATE AMINOTRANSFERASE COMPLEX 2 WITH AMINOOXYACETATE
737	1SFT	ISOMERASE	ALANINE RACEMASE
738	1SG0	OXIDOREDUCTASE	CRYSTAL STRUCTURE ANALYSIS OF QR2 IN COMPLEX WITH 2 RESVERATROL
739	1SM2	TRANSFERASE	CRYSTAL STRUCTURE OF THE PHOSPHORYLATED INTERLEUKIN-2 2 TYROSINE KINASE CATALYTIC DOMAIN
740	1SMD	HYDROLASE (O-GLYCOSYL)	HUMAN SALIVARY AMYLASE
741	1SNC	HYDROLASE (PHOSPHORIC DIESTER)	THE CRYSTAL STRUCTURE OF THE TERNARY COMPLEX OF 2 STAPHYLOCOCCAL NUCLEASE, CA2+, AND THE INHIBITOR PD*TP, 3 REFINED AT 1.65 ANGSTROMS
742	1SON	LIGASE	ADENYLOSUCCINATE SYNTHETASE IN COMPLEX WITH THE NATURAL FEED 2 INHIBITOR AMP
743	1SPG	OXYGEN TRANSPORT	CARBONMONOXY HEMOGLOBIN FROM THE TELEOST FISH LEIOSTOMUS XAN
744	1SQ5	TRANSFERASE	CRYSTAL STRUCTURE OF E. COLI PANTOTHENATE KINASE
745	1SRE	BIOTIN-BINDING PROTEIN	CRYSTALLOGRAPHIC AND THERMODYNAMIC COMPARISON OF NATURAL AND 2 LIGANDS BOUND TO STREPTAVIDIN
746	1SRJ	BIOTIN-BINDING PROTEIN	STRUCTURE-BASED DESIGN OF SYNTHETIC AZOBENZENE LIGANDS FOR 2 STREPTAVIDIN
747	1STB	HYDROLASE(PHOSPHORIC DIESTER)	ACCOMMODATION OF INSERTION MUTATIONS ON THE SURFACE AND IN 2 THE INTERIOR OF STAPHYLOCOCCAL NUCLEASE
748	1STC	COMPLEX (TRANSFERASE/INHIBITOR)	CAMP-DEPENDENT PROTEIN KINASE, ALPHA-CATALYTIC SUBUNIT IN 2 COMPLEX WITH STAUROSPORINE
749	1STP	BIOTIN BINDING PROTEIN	STRUCTURAL ORIGINS OF HIGH-AFFINITY BIOTIN BINDING TO STREPT
750	1SZ2	TRANSFERASE	CRYSTAL STRUCTURE OF E. COLI GLUCOKINASE IN COMPLEX WITH 2 GLUCOSE
751	1SZN	HYDROLASE	THE STRUCTURE OF ALPHA-GALACTOSIDASE
752	1T0J	SIGNALING PROTEIN	CRYSTAL STRUCTURE OF A COMPLEX BETWEEN VOLTAGE-GATED CALCIUM 2 BETA2A SUBUNIT AND A PEPTIDE OF THE ALPHA1C SUBUNIT
753	1T34	SIGNALING PROTEIN,MEMBRANE PROTEIN	ROTATION MECHANISM FOR TRANSMEMBRANE SIGNALING BY THE ATRIAL 2 NATRIURETIC PEPTIDE RECEPTOR
754	1T41	OXIDOREDUCTASE	CRYSTAL STRUCTURE OF HUMAN ALDOSE REDUCTASE COMPLEXED WITH 2 NADP AND IDD552
755	1T46	TRANSFERASE ACTIVATOR	STRUCTURAL BASIS FOR THE AUTOINHIBITION AND STI-571 2 INHIBITION OF C-KIT TYROSINE KINASE
756	1TAQ	NUCLEOTIDYLTRANSFERASE	STRUCTURE OF TAQ DNA POLYMERASE
757	1TC1	TRANSFERASE	A 1.4 ANGSTROM CRYSTAL STRUCTURE FOR THE HYPOXANTHINE 2 PHOSPHORIBOSYLTRANSFERASE OF TRYPANOSOMA CRUZI
758	1TCO	COMPLEX (HYDROLASE/ISOMERASE)	TERNARY COMPLEX OF A CALCINEURIN A FRAGMENT, CALCINEURIN B, 2 FKBP12 AND THE IMMUNOSUPPRESSANT DRUG FK506 (TACROLIMUS)
759	1TCX	HYDROLASE (ACID PROTEASE)	HIV TRIPLE MUTANT PROTEASE COMPLEXED WITH INHIBITOR SB203386
760	1TDB	TRANSFERASE (METHYLTRANSFERASE)	STRUCTURES OF THYMIDYLATE SYNTHASE WITH A C-TERMINAL DELETIO 2 THE C-TERMINUS IN ALIGNMENT OF D/UMP AND CH2H4FOLATE
761	1TDJ	ALLOSTERY	THREONINE DEAMINASE (BIOSYNTHETIC) FROM E. COLI
762	1TFD	IRON TRANSPORT PROTEIN	HIGH-RESOLUTION X-RAY STUDIES ON RABBIT SERUM TRANSFERRIN: 2 PRELIMINARY STRUCTURE ANALYSIS OF THE N-TERMINAL HALF-3 MOLECULE AT 2.3 ANGSTROMS RESOLUTION
763	1TG7	HYDROLASE	NATIVE STRUCTURE OF BETA-GALACTOSIDASE FROM PENICILLIUM SP.
764	1TIS	TRANSFERASE(METHYLTRANSFERASE)	CRYSTAL STRUCTURE OF THYMIDYLATE SYNTHASE FROM T4 PHAGE
765	1TLU	LYASE	CRYSTAL STRUCTURE OF THERMOTOGA MARITIMA S-2 ADENOSYLMETHIONINE DECARBOXYLASE
766	1TMN	HYDROLASE/HYDROLASE INHIBITOR	BINDING OF N-CARBOXYMETHYL DIPEPTIDE INHIBITORS TO THERMOLYS 2 DETERMINED BY X-RAY CRYSTALLOGRAPHY. A NOVEL CLASS OF TRANS 3 STATE ANALOGUES FOR ZINC PEPTIDASES
767	1TNG	HYDROLASE/HYDROLASE INHIBITOR	PREDICTION OF NOVEL SERINE PROTEASE INHIBITORS
768	1TNH	HYDROLASE/HYDROLASE INHIBITOR	PREDICTION OF NOVEL SERINE PROTEASE INHIBITORS
769	1TNI	HYDROLASE/HYDROLASE INHIBITOR	PREDICTION OF NOVEL SERINE PROTEASE INHIBITORS
770	1TNJ	HYDROLASE/HYDROLASE INHIBITOR	PREDICTION OF NOVEL SERINE PROTEASE INHIBITORS
771	1TOH	HYDROXYLASE	TYROSINE HYDROXYLASE CATALYTIC AND TETRAMERIZATION DOMAINS F
772	1TPH	TRIOSEPHOSPHATE ISOMERASE	1.8 ANGSTROMS CRYSTAL STRUCTURE OF WILD TYPE CHICKEN 2 TRIOSEPHOSPHATE ISOMERASE-PHOSPHOGLYCOLOHYDROXAMATE COMPLEX
773	1TPL	LYASE(CARBON-CARBON)	THE THREE-DIMENSIONAL STRUCTURE OF TYROSINE PHENOL-LYASE
774	1TPP	HYDROLASE/HYDROLASE INHIBITOR	THE GEOMETRY OF THE REACTIVE SITE AND OF THE PEPTIDE GROUPS 2 TRYPSIN, TRYPSINOGEN AND ITS COMPLEXES WITH INHIBITORS
775	1TQF	HYDROLASE	CRYSTAL STRUCTURE OF HUMAN BETA SECRETASE COMPLEXED WITH 2 INHIBITOR
776	1TSD	TRANSFERASE (METHYLTRANSFERASE)	THYMIDYLATE SYNTHASE COMPLEX WITH 2'-DEOXYURIDINE 5'-2 MONOPHOSPHATE (DUMP) AND FOLATE ANALOG 1843U89
777	1TUB	MICROTUBULES	TUBULIN ALPHA-BETA DIMER, ELECTRON DIFFRACTION
778	1TUI	ELONGATION FACTOR	INTACT ELONGATION FACTOR TU IN COMPLEX WITH GDP
779	1TVR	ASPARTYL PROTEASE	HIV-1 RT/9-CL TIBO
780	1TX0	TRANSFERASE	DIHYDROPTEROATE SYNTHETASE, WITH BOUND PRODUCT ANALOGUE PTER 2 FROM BACILLUS ANTHRACIS
781	1TX4	COMPLEX(GTPASE ACTIVATN/PROTO-ONCOGENE)	RHO/RHOGAP/GDP(DOT)ALF4 COMPLEX
782	1TXF	MEMBRANE PROTEIN	CRYSTAL STRUCTURE OF THE GLUR5 LIGAND BINDING CORE IN 2 COMPLEX WITH GLUTAMATE AT 2.1 ANGSTROM RESOLUTION
783	1TYL	HORMONE	THE STRUCTURE OF A COMPLEX OF HEXAMERIC INSULIN AND 4'- 2 HYDROXYACETANILIDE
784	1TYP	OXIDOREDUCTASE	SUBSTRATE INTERACTIONS BETWEEN TRYPANOTHIONE REDUCTASE AND 2 N1-GLUTATHIONYLSPERMIDINE DISULPHIDE AT 0.28-NM RESOLUTION
785	1U0F	ISOMERASE	CRYSTAL STRUCTURE OF MOUSE PHOSPHOGLUCOSE ISOMERASE IN COMPL 2 GLUCOSE 6-PHOSPHATE
786	1U0W	TRANSFERASE	AN ALDOL SWITCH DISCOVERED IN STILBENE SYNTHASES MEDIATES 2 CYCLIZATION SPECIFICITY OF TYPE III POLYKETIDE SYNTHASES: 3 18XCHS+RESVERATROL STRUCTURE
787	1U4O	OXIDOREDUCTASE	PLASMODIUM FALCIPARUM LACTATE DEHYDROGENASE COMPLEXED WITH 2 2 NAPHTHALENEDICARBOXYLIC ACID
788	1UAZ	PROTON TRANSPORT	CRYSTAL STRUCTURE OF ARCHAERHODOPSIN-1
789	1UDH	HYDROLASE	THE STRUCTURAL BASIS OF SPECIFIC BASE EXCISION REPAIR BY 2 URACIL-DNA GLYCOSYLASE
790	1UEA	COMPLEX (METALLOPROTEASE/INHIBITOR)	MMP-3/TIMP-1 COMPLEX
791	1UH5	OXIDOREDUCTASE	CRYSTAL STRUCTURE OF ENOYL-ACP REDUCTASE WITH TRICLOSAN AT 2 2.2ANGSTROMS
792	1UHL	DNA BINDING PROTEIN	CRYSTAL STRUCTURE OF THE LXRALFA-RXRBETA LBD HETERODIMER
793	1UIM	LYASE	CRYSTAL STRUCTURE OF THREONINE SYNTHASE FROM THERMUS THERMOP 2 ORTHORHOMBIC CRYSTAL FORM
794	1UK4	HYDROLASE	CRYSTAL STRUCTURE OF SARS CORONAVIRUS MAIN PROTEINASE 2 (3CLPRO) COMPLEXED WITH AN INHIBITOR
795	1UKE	NUCLEOTIDE MONOPHOSPHATE KINASE	UMP/CMP KINASE FROM SLIME MOLD
796	1UKI	TRANSFERASE	STRUCTURAL BASIS FOR THE SELECTIVE INHIBITION OF JNK1 BY THE 2 SCAFFOLDING PROTEIN JIP1 AND SP600125
797	1UKZ	TRANSFERASE	SUBSTRATE SPECIFICITY AND ASSEMBLY OF CATALYTIC CENTER 2 DERIVED FROM TWO STRUCTURES OF LIGATED URIDYLATE KINASE
798	1ULB	PENTOSYLTRANSFERASE	APPLICATION OF CRYSTALLOGRAPHIC AND MODELING METHODS IN THE 2 PURINE NUCLEOSIDE PHOSPHORYLASE INHIBITORS
799	1ULE	SUGAR BINDING PROTEIN	CGL2 IN COMPLEX WITH LINEAR B2 TRISACCHARIDE
800	1UOM	NUCLEAR PROTEIN	THE STRUCTURE OF ESTROGEN RECEPTOR IN COMPLEX WITH A 2 SELECTIVE AND POTENT TETRAHYDROISOCHIOLIN LIGAND
801	1UPV	RECEPTOR	CRYSTAL STRUCTURE OF THE HUMAN LIVER X RECEPTOR BETA LIGAND 2 BINDING DOMAIN IN COMPLEX WITH A SYNTHETIC AGONIST
802	1UPW	RECEPTOR	CRYSTAL STRUCTURE OF THE HUMAN LIVER X RECEPTOR BETA LIGAND 2 BINDING DOMAIN IN COMPLEX WITH A SYNTHETIC AGONIST
803	1URE	LIPID BINDING PROTEIN	NMR STRUCTURE OF INTESTINAL FATTY ACID-BINDING PROTEIN 2 COMPLEXED WITH PALMITATE, 20 STRUCTURES
804	1US0	OXIDOREDUCTASE	HUMAN ALDOSE REDUCTASE IN COMPLEX WITH NADP+ AND THE 2 INHIBITOR IDD594 AT 0.66 ANGSTROM
805	1USH	HYDROLASE	5'-NUCLEOTIDASE FROM E. COLI
806	1UTM	HYDROLASE	TRYPSIN SPECIFICITY AS ELUCIDATED BY LIE CALCULATIONS, X-RAY 2 STRUCTURES AND ASSOCIATION CONSTANT MEASUREMENTS
807	1UTO	HYDROLASE	TRYPSIN SPECIFICITY AS ELUCIDATED BY LIE CALCULATIONS, X-RAY 2 STRUCTURES AND ASSOCIATION CONSTANT MEASUREMENTS
808	1UTR	MAMMALIAN PCB-BINDING PROTEIN	UTEROGLOBIN-PCB COMPLEX (REDUCED FORM)
809	1UU7	TRANSFERASE	STRUCTURE OF HUMAN PDK1 KINASE DOMAIN IN COMPLEX WITH BIM-2
810	1UUS	SIGNAL TRANSDUCTION	STRUCTURE OF AN ACTIVATED DICTYOSTELIUM STAT IN ITS 2 DNA-UNBOUND FORM
811	1UVT	SERINE PROTEASE	BOVINE THROMBIN--BM14.1248 COMPLEX
812	1UXV	OXIDOREDUCTASE	STRUCTURAL BASIS FOR ALLOSTERIC REGULATION AND SUBSTRATE 2 SPECIFICITY OF THE NON-PHOSPHORYLATING 3 GLYCERALDEHYDE-3-PHOSPHATE DEHYDROGENASE (GAPN) FROM 4 THERMOPROTEUS TENAX
813	1V33	TRANSFERASE	CRYSTAL STRUCTURE OF DNA PRIMASE FROM PYROCOCCUS HORIKOSHII
814	1V4S	TRANSFERASE	CRYSTAL STRUCTURE OF HUMAN GLUCOKINASE
815	1V4T	TRANSFERASE	CRYSTAL STRUCTURE OF HUMAN GLUCOKINASE
816	1V7M	IMMUNE SYSTEM/CYTOKINE	HUMAN THROMBOPOIETIN FUNCTIONAL DOMAIN COMPLEXED TO 2 NEUTRALIZING ANTIBODY TN1 FAB
817	1V8B	HYDROLASE	CRYSTAL STRUCTURE OF A HYDROLASE
818	1VA4	HYDROLASE	PSEUDOMONAS FLUORESCENS ARYL ESTERASE
819	1VAC	COMPLEX (MHC I/PEPTIDE)	MHC CLASS I H-2KB HEAVY CHAIN COMPLEXED WITH BETA-2 2 MICROGLOBULIN AND CHICKEN OVALBUMIN
820	1VE6	HYDROLASE	CRYSTAL STRUCTURE OF AN ACYLPEPTIDE HYDROLASE/ESTERASE FROM 2 PERNIX K1
821	1VE9	OXIDOREDUCTASE	PORCINE KIDNEY D-AMINO ACID OXIDASE
822	1VEM	HYDROLASE	CRYSTAL STRUCTURE ANALYSIS OF BACILLUS CEREUS BETA-AMYLASE 2 AT THE OPTIMUM PH (6.5)
823	1VFR	OXIDOREDUCTASE	THE MAJOR NAD(P)H:FMN OXIDOREDUCTASE FROM VIBRIO FISCHERI
824	1VHH	SIGNALLING PROTEIN	A POTENTIAL CATALYTIC SITE WITHIN THE AMINO-TERMINAL 2 SIGNALLING DOMAIN OF SONIC HEDGEHOG
825	1VIA	TRANSFERASE	CRYSTAL STRUCTURE OF SHIKIMATE KINASE
826	1VID	TRANSFERASE (METHYLTRANSFERASE)	CATECHOL O-METHYLTRANSFERASE
827	1VJ3	OXIDOREDUCTASE	STRUCTURAL STUDIES ON BIO-ACTIVE COMPOUNDS. CRYSTAL 2 STRUCTURE AND MOLECULAR MODELING STUDIES ON THE 3 PNEUMOCYSTIS CARINII DIHYDROFOLATE REDUCTASE COFACTOR 4 COMPLEX WITH TAB, A HIGHLY SELECTIVE ANTIFOLATE
828	1VJA	HYDROLASE	UROKINASE PLASMINOGEN ACTIVATOR B-CHAIN-JT463 COMPLEX
829	1VJT	HYDROLASE	CRYSTAL STRUCTURE OF ALPHA-GLUCOSIDASE (TM0752) FROM THERMOT 2 MARITIMA AT 2.50 A RESOLUTION
830	1VKG	HYDROLASE	CRYSTAL STRUCTURE OF HUMAN HDAC8 COMPLEXED WITH CRA-19156
831	1VLB	OXIDOREDUCTASE	STRUCTURE REFINEMENT OF THE ALDEHYDE OXIDOREDUCTASE FROM 2 DESULFOVIBRIO GIGAS AT 1.28 A
832	1VOT	HYDROLASE	ACETYLCHOLINESTERASE (E.C. 3.1.1.7) COMPLEXED WITH HUPERZINE
833	1VPL	LYASE	CRYSTAL STRUCTURE OF ABC TRANSPORTER ATP-BINDING PROTEIN (TM 2 THERMOTOGA MARITIMA AT 2.10 A RESOLUTION
834	1VPP	GROWTH FACTOR/GROWTH FACTOR INHIBITOR	COMPLEX BETWEEN VEGF AND A RECEPTOR BLOCKING PEPTIDE
835	1VQ0	CHAPERONE	CRYSTAL STRUCTURE OF 33 KDA CHAPERONIN (HEAT SHOCK PROTEIN 3 2 (HSP33) (TM1394) FROM THERMOTOGA MARITIMA AT 2.20 A RESOLUT
836	1VRP	TRANSFERASE	THE 2.1 STRUCTURE OF T. CALIFORNICA CREATINE KINASE 2 COMPLEXED WITH THE TRANSITION-STATE ANALOGUE COMPLEX, ADP-3 MG 2+ /NO3-/CREATINE
837	1VTK	TRANSFERASE	THYMIDINE KINASE FROM HERPES SIMPLEX VIRUS TYPE 1 IN COMPLEX 2 AND DEOXYTHYMIDINE-MONOPHOSPHATE
838	1VXR	HYDROLASE	O-ETHYLMETHYLPHOSPHONYLATED ACETYLCHOLINESTERASE OBTAINED BY 2 WITH O-ETHYL-S-[2-[BIS(1-METHYLETHYL)AMINO]ETHYL] 3 METHYLPHOSPHONOTHIOATE (VX)
839	1W07	OXIDOREDUCTASE	ARABIDOPSIS THALIANA ACYL-COA OXIDASE 1
840	1W08	HYDROLASE	STRUCTURE OF T70N HUMAN LYSOZYME
841	1W3W	COAGULATION	THE 2.1 ANGSTROEM RESOLUTION STRUCTURE OF ANNEXIN A8
842	1W50	HYDROLASE	APO STRUCTURE OF BACE (BETA SECRETASE)
843	1W6G	OXIDOREDUCTASE	AGAO HOLOENZYME AT 1.55 ANGSTROMS
844	1W6K	ISOMERASE	STRUCTURE OF HUMAN OSC IN COMPLEX WITH LANOSTEROL
845	1W7B	CALCIUM-BINDING PROTEIN	ANNEXIN A2: DOES IT INDUCE MEMBRANE AGGREGATION BY A NEW 2 MULTIMERIC STATE OF THE PROTEIN
846	1W7L	TRANSFERASE	CRYSTAL STRUCTURE OF HUMAN KYNURENINE AMINOTRANSFERASE I
847	1WAB	PLATELET FACTOR	PLATELET-ACTIVATING FACTOR ACETYLHYDROLASE
848	1WAP	RNA-BINDING ATTENUATION PROTEIN	TRP RNA-BINDING ATTENUATION PROTEIN IN COMPLEX WITH L-2 TRYPTOPHAN
849	1WAX	HYDROLASE	PROTEIN TYROSINE PHOSPHATASE 1B WITH ACTIVE SITE INHIBITOR
850	1WDA	HYDROLASE	CRYSTAL STRUCTURE OF HUMAN PEPTIDYLARGININE DEIMINASE TYPE4 2 COMPLEX WITH BENZOYL-L-ARGININE AMIDE
851	1WEI	HYDROLASE	CATALYTIC DOMAIN OF MUTY FROM ESCHERICHIA COLI K20A MUTANT 2 COMPLEXED TO ADENINE
852	1WKD	TRNA-MODIFYING ENZYME	TRNA-GUANINE TRANSGLYCOSYLASE
853	1WKQ	HYDROLASE	CRYSTAL STRUCTURE OF BACILLUS SUBTILIS GUANINE DEAMINASE. 2 THE FIRST DOMAIN-SWAPPED STRUCTURE IN THE CYTIDINE 3 DEAMINASE SUPERFAMILY
854	1WKR	HYDROLASE/HYDROLASE INHIBITOR	CRYSTAL STRUCTURE OF ASPARTIC PROTEINASE FROM IRPEX LACTEUS
855	1WNY	LIGASE	ISOLEUCYL-TRNA SYNTHETASE EDITING DOMAIN
856	1WOH	HYDROLASE	CRYSTAL STRUCTURE OF AGMATINASE REVEALS STRUCTURAL 2 CONSERVATION AND INHIBITION MECHANISM OF THE UREOHYDROLASE 3 SUPERFAMILY
857	1WOT	STRUCTURAL GENOMICS, UNKNOWN FUNCTION	STRUCTURE OF PUTATIVE MINIMAL NUCLEOTIDYLTRANSFERASE
858	1WQ1	COMPLEX (GTP-BINDING/GTPASE ACTIVATION)	RAS-RASGAP COMPLEX
859	1WRR	OXIDOREDUCTASE	URATE OXIDASE FROM ASPERGILLUS FLAVUS COMPLEXED WITH 5-AMINO 2 URACIL
860	1WUR	HYDROLASE	STRUCTURE OF GTP CYCLOHYDROLASE I COMPLEXED WITH 8-OXO-DGTP
861	1WW7	SUGAR BINDING PROTEIN	AGROCYBE CYLINDRACEA GALECTIN (LIGAND-FREE)
862	1WWA	TRANSFERASE	NGF BINDING DOMAIN OF HUMAN TRKA RECEPTOR
863	1WWB	TRANSFERASE	LIGAND BINDING DOMAIN OF HUMAN TRKB RECEPTOR
864	1WWC	TRANSFERASE	NT3 BINDING DOMAIN OF HUMAN TRKC RECEPTOR
865	1WXC	OXIDOREDUCTASE/METAL TRANSPORT	CRYSTAL STRUCTURE OF THE COPPER-FREE STREPTOMYCES 2 CASTANEOGLOBISPORUS TYROSINASE COMPLEXED WITH A CADDIE 3 PROTEIN
866	1WY0	TRANSFERASE	CRYSTAL STRUCTURE OF GERANYLGERANYL PYROPHOSPHATE SYNTHETASE 2 PYROCOCCUS HORIKOSHII OT3
867	1X07	TRANSFERASE	CRYSTAL STRUCTURE OF UNDECAPRENYL PYROPHOSPHATE SYNTHASE IN 2 COMPLEX WITH MG AND IPP
868	1X0O	TRANSCRIPTION	HUMAN ARNT C-TERMINAL PAS DOMAIN
869	1X50	SUGAR BINDING PROTEIN	SOLUTION STRUCTURE OF THE C-TERMINAL GAL-BIND LECTIN DOMAIN 2 FROM HUMAN GALECTIN-4
870	1X91	PROTEIN BINDING	CRYSTAL STRUCTURE OF MUTANT FORM A OF A PECTIN 2 METHYLESTERASE INHIBITOR FROM ARABIDOPSIS
871	1XBA	TRANSFERASE	CRYSTAL STRUCTURE OF APO SYK TYROSINE KINASE DOMAIN
872	1XEB	TRANSFERASE	CRYSTAL STRUCTURE OF AN ACYL-COA N-ACYLTRANSFERASE FROM PSEU 2 AERUGINOSA
873	1XEY	LYASE	CRYSTAL STRUCTURE OF THE COMPLEX OF ESCHERICHIA COLI GADA WI 2 GLUTARATE AT 2.05 A RESOLUTION
874	1XFH	TRANSPORT PROTEIN	STRUCTURE OF GLUTAMATE TRANSPORTER HOMOLOG FROM PYROCOCCUS H
875	1XHD	TRANSFERASE	X-RAY CRYSTAL STRUCTURE OF PUTATIVE ACETYLTRANSFERASE, PRODU 2 BC4754 GENE [BACILLUS CEREUS]
876	1XI9	TRANSFERASE	ALANINE AMINOTRANSFERASE FROM PYROCOCCUS FURIOSUS PFU-139707
877	1XID	ISOMERASE(INTRAMOLECULAR OXIDOREDUCTASE)	MODES OF BINDING SUBSTRATES AND THEIR ANALOGUES TO THE ENZYM 2 ISOMERASE
878	1XIE	ISOMERASE(INTRAMOLECULAR OXIDOREDUCTASE)	MODES OF BINDING SUBSTRATES AND THEIR ANALOGUES TO THE ENZYM 2 ISOMERASE
879	1XIG	ISOMERASE(INTRAMOLECULAR OXIDOREDUCTASE)	MODES OF BINDING SUBSTRATES AND THEIR ANALOGUES TO THE ENZYM 2 ISOMERASE
880	1XKA	BLOOD COAGULATION FACTOR	FACTOR XA COMPLEXED WITH A SYNTHETIC INHIBITOR FX-2212A,(2S) 2 AMIDINO-3-BIPHENYLYL)-5-(4-PYRIDYLAMINO)PENTANOIC ACID
881	1XKK	TRANSFERASE	EGFR KINASE DOMAIN COMPLEXED WITH A QUINAZOLINE INHIBITOR-2 GW572016
882	1XMC	TRANSFERASE	C323M MUTANT STRUCTURE OF MOUSE CARNITINE 2 OCTANOYLTRANSFERASE
883	1XMN	HYDROLASE/HYDROLASE INHIBITOR	CRYSTAL STRUCTURE OF THROMBIN BOUND TO HEPARIN
884	1XNX	LIGAND RECEPTOR/TRANSRIPTION REGULATION	CRYSTAL STRUCTURE OF CONSTITUTIVE ANDROSTANE RECEPTOR
885	1XOQ	HYDROLASE	CATALYTIC DOMAIN OF HUMAN PHOSPHODIESTERASE 4D IN COMPLEX WI 2 ROFLUMILAST
886	1XOS	HYDROLASE	CATALYTIC DOMAIN OF HUMAN PHOSPHODIESTERASE 4B IN COMPLEX WI 2 SILDENAFIL
887	1XPM	TRANSFERASE	CRYSTAL STRUCTURE OF STAPHYLOCOCCUS AUREUS HMG-COA SYNTHASE 2 WITH HMG-COA AND ACETOACETYL-COA AND ACETYLATED CYSTEINE
888	1XQZ	TRANSFERASE	CRYSTAL STRUCTURE OF HPIM-1 KINASE AT 2.1 A RESOLUTION
889	1XUP	TRANSFERASE	ENTEROCOCCUS CASSELIFLAVUS GLYCEROL KINASE COMPLEXED WITH GL
890	1XY1	HORMONE	CRYSTAL STRUCTURE ANALYSIS OF DEAMINO-OXYTOCIN. CONFORMATION 2 FLEXIBILITY AND RECEPTOR BINDING
891	1Y0S	HORMONE/GROWTH FACTOR RECEPTOR	CRYSTAL STRUCTURE OF PPAR DELTA COMPLEXED WITH GW2331
892	1Y1T	TRANSCRIPTION	CRYSTAL STRUCTURE OF THE URIDINE PHOSPHORYLASE FROM SALMONEL 2 TYPHIMURIUM AT 1.77A RESOLUTION
893	1Y5M	OXIDOREDUCTASE	THE CRYSTAL STRUCTURE OF MURINE 11B-HYDROXYSTEROID 2 DEHYDROGENASE: AN IMPORTANT THERAPEUTIC TARGET FOR DIABETES
894	1Y79	HYDROLASE	CRYSTAL STRUCTURE OF THE E.COLI DIPEPTIDYL CARBOXYPEPTIDASE 2 DCP IN COMPLEX WITH A PEPTIDIC INHIBITOR
895	1YAA	AMINOTRANSFERASE	ASPARTATE AMINOTRANSFERASE FROM SACCHAROMYCES CEREVISIAE CYT
896	1YCJ	MEMBRANE PROTEIN	CRYSTAL STRUCTURE OF THE KAINATE RECEPTOR GLUR5 LIGAND-2 BINDING CORE IN COMPLEX WITH (S)-GLUTAMATE
897	1YET	CHAPERONE PROTEIN	GELDANAMYCIN BOUND TO THE HSP90 GELDANAMYCIN-BINDING DOMAIN
898	1YGP	GLYCOSYLTRANSFERASE	PHOSPHORYLATED FORM OF YEAST GLYCOGEN PHOSPHORYLASE WITH PHO 2 BOUND IN THE ACTIVE SITE
899	1YMJ	MEMBRANE PROTEIN/ VIRUS/VIRAL PROTEIN	INTERACTION BETWEEN THE ADENINE NUCLEOTIDE TRANSLOCATOR AND 2 THE HUMAN IMMUNODEFICIENCY VIRUS-1 PROTEIN VPR
900	1YOL	TRANSFERASE	CRYSTAL STRUCTURE OF SRC KINASE DOMAIN IN COMPLEX WITH 2 CGP77675
901	1YPP	HYDROLASE	ACID ANHYDRIDE HYDROLASE
902	1YSC	HYDROLASE(CARBOXYPEPTIDASE)	2.8 ANGSTROMS STRUCTURE OF YEAST SERINE CARBOXYPEPTIDASE
903	1YTV	SUGAR BINDING PROTEIN, HORMONE RECEPTOR	MALTOSE-BINDING PROTEIN FUSION TO A C-TERMINAL FRAGMENT OF 2 THE V1A VASOPRESSIN RECEPTOR
904	1YTZ	CONTRACTILE PROTEIN	CRYSTAL STRUCTURE OF SKELETAL MUSCLE TROPONIN IN THE CA2+- 2 ACTIVATED STATE
905	1YV0	CONTRACTILE PROTEIN	CRYSTAL STRUCTURE OF SKELETAL MUSCLE TROPONIN IN THE CA2+- 2 ACTIVATED STATE
906	1YVB	HYDROLASE/HYDROLASE INHIBITOR	THE PLASMODIUM FALCIPARUM CYSTEINE PROTEASE FALCIPAIN-2
907	1YVJ	TRANSFERASE	CRYSTAL STRUCTURE OF THE JAK3 KINASE DOMAIN IN COMPLEX WITH 2 A STAUROSPORINE ANALOGUE
908	1YVL	SIGNALING PROTEIN	STRUCTURE OF UNPHOSPHORYLATED STAT1
909	1Z57	TRANSFERASE	CRYSTAL STRUCTURE OF HUMAN CLK1 IN COMPLEX WITH 10Z-HYMENIAL
910	1Z93	LYASE	HUMAN CARBONIC ANHYDRASE III:STRUCTURAL AND KINETIC STUDY OF 2 CATALYSIS AND PROTON TRANSFER
911	1ZFJ	OXIDOREDUCTASE	INOSINE MONOPHOSPHATE DEHYDROGENASE (IMPDH; EC 1.1.1.205) FR 2 STREPTOCOCCUS PYOGENES
912	1ZHY	LIPID BINDING PROTEIN	STRUCTURE OF YEAST OXYSTEROL BINDING PROTEIN OSH4 IN COMPLEX 2 WITH CHOLESTEROL
913	1ZID	OXIDOREDUCTASE	LONG FATTY ACID CHAIN ENOYL-ACP REDUCTASE (INHA) IN COMPLEX 2 ISONICOTINIC-ACYL-NADH INHIBITOR
914	1ZJK	HYDROLASE	CRYSTAL STRUCTURE OF THE ZYMOGEN CATALYTIC REGION OF HUMAN M
915	1ZKK	TRANSFERASE	CRYSTAL STRUCTURE OF HSET8 IN TERNARY COMPLEX WITH H4 2 PEPTIDE (16-24) AND ADOHCY
916	1ZSX	OXIDOREDUCTASE	CRYSTAL STRUCTURE OF HUMAN POTASSIUM CHANNEL KV BETA-SUBUNIT
917	1ZT3	PEPTIDE BINDING PROTEIN	C-TERMINAL DOMAIN OF INSULIN-LIKE GROWTH FACTOR BINDING 2 PROTEIN-1 ISOLATED FROM HUMAN AMNIOTIC FLUID
918	1ZV4	SIGNALING PROTEIN	STRUCTURE OF THE REGULATOR OF G-PROTEIN SIGNALING 17 (RGSZ2)
919	1ZVU	ISOMERASE	STRUCTURE OF THE FULL-LENGTH E. COLI PARC SUBUNIT
920	1ZXQ	CELL ADHESION	THE CRYSTAL STRUCTURE OF ICAM-2
921	1ZYJ	TRANSFERASE	HUMAN P38 MAP KINASE IN COMPLEX WITH INHIBITOR 1A
922	1ZZD	OXIDOREDUCTASE	STRUCTURES OF YEAST RIBONUCLEOTIDE REDUCTASE I
923	1ZZE	OXIDOREDUCTASE	X-RAY STRUCTURE OF NADPH-DEPENDENT CARBONYL REDUCTASE FROM 2 SPOROBOLOMYCES SALMONICOLOR
924	2A3I	TRANSFERASE	STRUCTURAL AND BIOCHEMICAL MECHANISMS FOR THE SPECIFICITY OF 2 HORMONE BINDING AND COACTIVATOR ASSEMBLY BY 3 MINERALOCORTICOID RECEPTOR
925	2A3L	HYDROLASE	X-RAY STRUCTURE OF ADENOSINE 5'-MONOPHOSPHATE DEAMINASE FROM 2 ARABIDOPSIS THALIANA IN COMPLEX WITH COFORMYCIN 5'-PHOSPHAT
926	2A3Z	STRUCTURAL PROTEIN	TERNARY COMPLEX OF THE WH2 DOMAIN OF WASP WITH ACTIN-DNASE I
927	2A41	STRUCTURAL PROTEIN	TERNARY COMPLEX OF THE WH2 DOMAIN OF WIP WITH ACTIN-DNASE I
928	2A4Z	TRANSFERASE	CRYSTAL STRUCTURE OF HUMAN PI3KGAMMA COMPLEXED WITH AS604850
929	2A83	IMMUNE SYSTEM	CRYSTAL STRUCTURE OF HLA-B*2705 COMPLEXED WITH THE GLUCAGON 2 (GR) PEPTIDE (RESIDUES 412-420)
930	2ABK	ENDONUCLEASE	REFINEMENT OF THE NATIVE STRUCTURE OF ENDONUCLEASE III TO A 2 RESOLUTION OF 1.85 ANGSTROM
931	2AC3	TRANSFERASE	STRUCTURE OF HUMAN MNK2 KINASE DOMAIN
932	2ACE	SERINE HYDROLASE	NATIVE ACETYLCHOLINESTERASE (E.C. 3.1.1.7) FROM TORPEDO 2 CALIFORNICA
933	2ACK	HYDROLASE	ACETYLCHOLINESTERASE COMPLEXED WITH EDROPHONIUM, 2 MONOCHROMATIC DATA
934	2ACS	OXIDOREDUCTASE	AN ANION BINDING SITE IN HUMAN ALDOSE REDUCTASE: MECHANISTIC 2 IMPLICATIONS FOR THE BINDING OF CITRATE, CACODYLATE, AND 3 GLUCOSE-6-PHOSPHATE
935	2ADA	HYDROLASE	ATOMIC STRUCTURE OF ADENOSINE DEAMINASE COMPLEXED WITH A 2 TRANSITION-STATE ANALOG: UNDERSTANDING CATALYSIS AND 3 IMMUNODEFICIENCY MUTATIONS
936	2AE2	OXIDOREDUCTASE	TROPINONE REDUCTASE-II COMPLEXED WITH NADP+ AND 2 PSEUDOTROPINE
937	2AEB	HYDROLASE/HYDROLASE INHIBITOR	CRYSTAL STRUCTURE OF HUMAN ARGINASE I AT 1.29 A RESOLUTION A 2 EXPLORATION OF INHIBITION IN IMMUNE RESPONSE
938	2AEE	TRANSFERASE	CRYSTAL STRUCTURE OF OROTATE PHOSPHORIBOSYLTRANSFERASE FROM 2 STREPTOCOCCUS PYOGENES
939	2AGT	OXIDOREDUCTASE	ALDOSE REDUCTASE MUTANT LEU 300 PRO COMPLEXED WITH 2 FIDARESTAT
940	2AHE	METAL TRANSPORT	CRYSTAL STRUCTURE OF A SOLUBLE FORM OF CLIC4. INTERCELLULAR 2 CHLORIDE ION CHANNEL
941	2AIG	HYDROLAST/HYDROLASE INHIBITOR	ADAMALYSIN II WITH PEPTIDOMIMETIC INHIBITOR POL647
942	2AIX	MEMBRANE PROTEIN	X-RAY STRUCTURE OF THE GLUR2 LIGAND-BINDING CORE (S1S2J) IN 2 COMPLEX WITH (S)-THIO-ATPA AT 2.2 A RESOLUTION
943	2AK3	TRANSFERASE (PHOSPHOTRANSFERASE)	THE THREE-DIMENSIONAL STRUCTURE OF THE COMPLEX BETWEEN 2 MITOCHONDRIAL MATRIX ADENYLATE KINASE AND ITS SUBSTRATE AMP 3 AT 1.85 ANGSTROMS RESOLUTION
944	2ANH	ALKALINE PHOSPHATASE	ALKALINE PHOSPHATASE (D153H)
945	2ANY	BLOOD CLOTTING, HYDROLASE	EXPRESSION, CRYSTALLIZATION AND THE THREE-DIMENSIONAL 2 STRUCTURE OF THE CATALYTIC DOMAIN OF HUMAN PLASMA 3 KALLIKREIN: IMPLICATIONS FOR STRUCTURE-BASED DESIGN OF 4 PROTEASE INHIBITORS
946	2AUH	TRANSFERASE/SIGNALING PROTEIN	CRYSTAL STRUCTURE OF THE GRB14 BPS REGION IN COMPLEX WITH 2 THE INSULIN RECEPTOR TYROSINE KINASE
947	2AYO	HYDROLASE	STRUCTURE OF USP14 BOUND TO UBQUITIN ALDEHYDE
948	2B3K	HYDROLASE	CRYSTAL STRUCTURE OF HUMAN METHIONINE AMINOPEPTIDASE TYPE I 2 HOLO FORM
949	2B4Y	HYDROLASE	CRYSTAL STRUCTURE OF HUMAN SIRTUIN HOMOLOG 5
950	2B7A	TRANSFERASE	THE STRUCTURAL BASIS OF JANUS KINASE 2 INHIBITION BY A 2 POTENT AND SPECIFIC PAN-JANUS KINASE INHIBITOR
951	2BCE	HYDROLASE	CHOLESTEROL ESTERASE FROM BOS TAURUS
952	2BE1	TRANSCRIPTION	STRUCTURE OF THE COMPACT LUMENAL DOMAIN OF YEAST IRE1
953	2BFW	TRANSFERASE	STRUCTURE OF THE C DOMAIN OF GLYCOGEN SYNTHASE FROM 2 PYROCOCCUS ABYSSI
954	2BH9	OXIDOREDUCTASE	X-RAY STRUCTURE OF A DELETION VARIANT OF HUMAN GLUCOSE 6-2 PHOSPHATE DEHYDROGENASE COMPLEXED WITH STRUCTURAL AND 3 COENZYME NADP
955	2BKH	MOTOR PROTEIN/METAL-BINDING PROTEIN	MYOSIN VI NUCLEOTIDE-FREE (MDINSERT2) CRYSTAL STRUCTURE
956	2BO6	TRANSFERASE	DISSECTION OF MANNOSYLGLYCERATE SYNTHASE: AN ARCHETYPAL 2 MANNOSYLTRANSFERASE
957	2BRO	TRANSFERASE	STRUCTURE-BASED DESIGN OF NOVEL CHK1 INHIBITORS: INSIGHTS 2 INTO HYDROGEN BONDING AND PROTEIN-LIGAND AFFINITY
958	2BU5	TRANSFERASE	CRYSTAL STRUCTURES OF HUMAN PYRUVATE DEHYDROGENASE KINASE 2 2 CONTAINING PHYSIOLOGICAL AND SYNTHETIC LIGANDS
959	2BWN	TRANSFERASE	5-AMINOLEVULINATE SYNTHASE FROM RHODOBACTER CAPSULATUS
960	2BX8	TRANSPORT PROTEIN	HUMAN SERUM ALBUMIN COMPLEXED WITH AZAPROPAZONE
961	2BYU	CHAPERONE	NEGATIVE STAIN EM RECONSTRUCTION OF M.TUBERCULOSIS ACR1(HSP 2 16.3) FITTED WITH WHEAT SHSP DIMER
962	2BZ1	HYDROLASE	CRYSTAL STRUCTURE OF APO E. COLI GTP CYCLOHYDROLASE II
963	2C0H	HYDROLASE	X-RAY STRUCTURE OF BETA-MANNANASE FROM BLUE MUSSEL MYTILUS 2 EDULIS
964	2C30	TRANSFERASE	CRYSTAL STRUCTURE OF THE HUMAN P21-ACTIVATED KINASE 6
965	2C47	TRANSFERASE	STRUCTURE OF CASEIN KINASE 1 GAMMA 2
966	2C6C	HYDROLASE	MEMBRANE-BOUND GLUTAMATE CARBOXYPEPTIDASE II (GCPII) IN 2 COMPLEX WITH GPI-18431 (S)-2-(4-3 IODOBENZYLPHOSPHONOMETHYL)-PENTANEDIOIC ACID
967	2C6Q	OXIDOREDUCTASE	CRYSTAL STRUCTURE OF HUMAN GUANOSINE MONOPHOSPHATE REDUCTASE 2 2 GMPR2 IN COMPLEX WITH IMP AND NADPH
968	2C9V	OXIDOREDUCTASE	ATOMIC RESOLUTION STRUCTURE OF CU-ZN HUMAN SUPEROXIDE 2 DISMUTASE
969	2CAB	HYDRO-LYASE	STRUCTURE, REFINEMENT AND FUNCTION OF CARBONIC ANHYDRASE 2 ISOZYMES. REFINEMENT OF HUMAN CARBONIC ANHYDRASE I
970	2CAN	TRANSFERASE	HUMAN ORNITHINE AMINOTRANSFERASE COMPLEXED WITH L-CANALINE
971	2CBI	HYDROLASE	STRUCTURE OF THE CLOSTRIDIUM PERFRINGENS NAGJ FAMILY 84 2 GLYCOSIDE HYDROLASE, A HOMOLOGUE OF HUMAN O-GLCNACASE
972	2CG5	TRANSFERASE/HYDROLASE	STRUCTURE OF AMINOADIPATE-SEMIALDEHYDE DEHYDROGENASE-2 PHOSPHOPANTETHEINYL TRANSFERASE IN COMPLEX WITH CYTOSOLIC 3 ACYL CARRIER PROTEIN AND COENZYME A
973	2CGR	IMMUNOGLOBULIN	LOCAL AND TRANSMITTED CONFORMATIONAL CHANGES ON COMPLEXATION 2 OF AN ANTI-SWEETENER FAB
974	2CHT	ISOMERASE	CRYSTAL STRUCTURES OF THE MONOFUNCTIONAL CHORISMATE MUTASE 2 FROM BACILLUS SUBTILIS AND ITS COMPLEX WITH A TRANSITION 3 STATE ANALOG
975	2CKG	HYDROLASE	THE STRUCTURE OF SENP1 SUMO-2 CO-COMPLEX SUGGESTS A 2 STRUCTURAL BASIS FOR DISCRIMINATION BETWEEN SUMO PARALOGUES
976	2CMB	HYDROLASE	STRUCTURAL BASIS FOR INHIBITION OF PROTEIN TYROSINE 2 PHOSPHATASE 1B BY ISOTHIAZOLIDINONE HETEROCYCLIC 3 PHOSPHONATE MIMETICS
977	2CMD	OXIDOREDUCTASE(NAD(A)-CHOH(D))	THE CRYSTAL STRUCTURE OF E.COLI MALATE DEHYDROGENASE: A 2 COMPLEX OF THE APOENZYME AND CITRATE AT 1.87 ANGSTROMS 3 RESOLUTION
978	2CMU	HYDROLASE	CRYSTAL STRUCTURE OF A PUTATIVE PEPTIDYL-ARGININE DEIMINASE
979	2CPP	OXIDOREDUCTASE(OXYGENASE)	HIGH-RESOLUTION CRYSTAL STRUCTURE OF CYTOCHROME P450-CAM
980	2CTC	HYDROLASE(C-TERMINAL PEPTIDASE)	THE HIGH RESOLUTION CRYSTAL STRUCTURE OF THE COMPLEX BETWEEN 2 CARBOXYPEPTIDASE A AND L-PHENYL LACTATE
981	2CWC	HYDROLASE	CRYSTAL STRUCTURE OF ADP-RIBOSYLGLYCOHYDROLASE-RELATED PROTE 2 THERMUS THERMOPHILUS HB8
982	2CYK	CYTOKINE	ASPECTS OF RECEPTOR BINDING AND SIGNALLING OF INTERLEUKIN-4 2 INVESTIGATED BY SITE-DIRECTED MUTAGENESIS AND NMR 3 SPECTROSCOPY
983	2DBL	IMMUNOGLOBULIN	MOLECULAR BASIS OF CROSS-REACTIVITY AND THE LIMITS OF 2 ANTIBODY-ANTIGEN COMPLEMENTARITY
984	2DDH	OXIDOREDUCTASE	CRYSTAL STRUCTURE OF ACYL-COA OXIDASE COMPLEXED WITH 3-OH-DO
985	2DLN	LIGASE(PEPTIDOGLYCAN SYNTHESIS)	VANCOMYCIN RESISTANCE: STRUCTURE OF D-ALANINE:D-ALANINE 2 LIGASE AT 2.3 ANGSTROMS RESOLUTION
986	2E9W	TRANSFERASE/HORMONE	CRYSTAL STRUCTURE OF THE EXTRACELLULAR DOMAIN OF KIT IN COMP 2 STEM CELL FACTOR (SCF)
987	2ER6	HYDROLASE/HYDROLASE INHIBITOR	THE STRUCTURE OF A SYNTHETIC PEPSIN INHIBITOR COMPLEXED WITH 2 ENDOTHIAPEPSIN
988	2ER7	HYDROLASE/HYDROLASE INHIBITOR	X-RAY ANALYSES OF ASPARTIC PROTEINASES.III. THREE-DIMENSIONA 2 STRUCTURE OF ENDOTHIAPEPSIN COMPLEXED WITH A TRANSITION-STA 3 ISOSTERE INHIBITOR OF RENIN AT 1.6 ANGSTROMS RESOLUTION
989	2ETJ	HYDROLASE	CRYSTAL STRUCTURE OF RIBONUCLEASE HII (EC 3.1.26.4) (RNASE H 2 (TM0915) FROM THERMOTOGA MARITIMA AT 1.74 A RESOLUTION
990	2ETR	TRANSFERASE	CRYSTAL STRUCTURE OF ROCK I BOUND TO Y-27632
991	2EU9	TRANSFERASE	CRYSTAL STRUCTURE OF CLK3
992	2EW2	OXIDOREDUCTASE	CRYSTAL STRUCTURE OF THE PUTATIVE 2-DEHYDROPANTOATE 2-REDUCT 2 ENTEROCOCCUS FAECALIS
993	2F2S	TRANSFERASE	HUMAN MITOCHONDRIAL ACETOACETYL-COA THIOLASE
994	2F4B	TRANSCRIPTION ACTIVATOR	CRYSTAL STRUCTURE OF THE LIGAND BINDING DOMAIN OF HUMAN 2 PPAR-GAMMA IN COMPLEX WITH AN AGONIST
995	2F57	TRANSFERASE	CRYSTAL STRUCTURE OF THE HUMAN P21-ACTIVATED KINASE 5
996	2F71	HYDROLASE	PROTEIN TYROSINE PHOSPHATASE 1B WITH SULFAMIC ACID INHIBITOR
997	2F9Q	OXIDOREDUCTASE	CRYSTAL STRUCTURE OF HUMAN CYTOCHROME P450 2D6
998	2FJP	HYDROLASE	HUMAN DIPEPTIDYL PEPTIDASE IV/CD26 IN COMPLEX WITH AN INHIBI
999	2FKY	CELL CYCLE	CRYSTAL STRUCTURE OF KSP IN COMPLEX WITH INHIBITOR 13
1000	2FOJ	HYDROLASE	THE CRYSTAL STRUCURE OF THE N-TERMINAL DOMAIN OF HAUSP/USP7 2 COMPLEXED WITH P53 PEPTIDE 364-367
1001	2FTZ	TRANSFERASE	CRYSTAL STRUCTURE OF GERANYLTRANSTRANSFERASE (EC 2.5.1.10) (2 FROM THERMOTOGA MARITIMA AT 1.90 A RESOLUTION
1002	2FW3	TRANSFERASE	CRYSTAL STRUCTURE OF RAT CARNITINE PALMITOYLTRANSFERASE 2 IN 2 COMPLEX WITH ANTIDIABETIC DRUG ST1326
1003	2G5P	HYDROLASE	CRYSTAL STRUCTURE OF HUMAN DIPEPTIDYL PEPTIDASE IV (DPPIV) 2 COMPLEXED WITH CYANOPYRROLIDINE (C5-PRO-PRO) INHIBITOR 21AC
1004	2G5T	HYDROLASE	CRYSTAL STRUCTURE OF HUMAN DIPEPTIDYL PEPTIDASE IV (DPPIV) 2 COMPLEXED WITH CYANOPYRROLIDINE (C5-PRO-PRO) INHIBITOR 21AC
1005		HYDROLASE	CRYSTAL STRUCTURE OF HUMAN DIPEPTIDYL PEPTIDASE IV (DPPIV) 2 COMPLEXED WITH CYANOPYRROLIDINE (C5-PRO-PRO) INHIBITOR 24B
1006	2GBP	PERIPLASMIC BINDING PROTEIN	SUGAR AND SIGNAL-TRANSDUCER BINDING SITES OF THE ESCHERICHIA 2 COLI GALACTOSE CHEMORECEPTOR PROTEIN
1007	2GHU	HYDROLASE	CRYSTAL STRUCTURE OF FALCIPAIN-2 FROM PLASMODIUM FALCIPARUM
1008	2H3U	TRANSFERASE	CRYSTAL STRUCTURE OF MURINE CARNITINE ACETYLTRANSFERASE IN 2 COMPLEX WITH CARNITINE AND COA
1009	2HAL	HYDROLASE/HYDROLASE INHIBITOR	AN EPISULFIDE CATION (THIIRANIUM RING) TRAPPED IN THE ACTIVE 2 HAV 3C PROTEINASE INACTIVATED BY PEPTIDE-BASED KETONE INHIB
1010	2HCK	TRANSFERASE	SRC FAMILY KINASE HCK-QUERCETIN COMPLEX
1011	2HGS	AMINE/CARBOXYLATE LIGASE	HUMAN GLUTATHIONE SYNTHETASE
1012	2HHA	HYDROLASE	THE STRUCTURE OF DPP4 IN COMPLEX WITH AN OXADIAZOLE INHIBITO
1013	2IFB	FATTY ACID-BINDING PROTEIN	CRYSTAL STRUCTURE OF RAT INTESTINAL FATTY-ACID-BINDING 2 PROTEIN. REFINEMENT AND ANALYSIS OF THE ESCHERICHIA COLI-3 DRIVED PROTEIN WITH BOUND PALMITATE
1014	2ILK	CYTOKINE	CRYSTAL STRUCTURE OF HUMAN INTERLEUKIN-10 AT 1.6 ANGSTROMS R
1015	2ITG	DNA INTEGRATION	CATALYTIC DOMAIN OF HIV-1 INTEGRASE: ORDERED ACTIVE SITE IN 2 CONSTRUCT
1016	2J0D	OXIDOREDUCTASE	CRYSTAL STRUCTURE OF HUMAN P450 3A4 IN COMPLEX WITH 2 ERYTHROMYCIN
1017	2LGS	LIGASE(AMIDE SYNTHETASE)	FEEDBACK INHIBITION OF FULLY UNADENYLYLATED GLUTAMINE 2 SYNTHETASE FROM SALMONELLA TYPHIMURIUM BY GLYCINE, ALANINE, 3 AND SERINE
1018	2MAS	HYDROLASE	PURINE NUCLEOSIDE HYDROLASE WITH A TRANSITION STATE 2 INHIBITOR
1019	2MBR	OXIDOREDUCTASE	MURB WILD TYPE, COMPLEX WITH ENOLPYRUVYL-UDP-N-2 ACETYLGLUCOSAMINE
1020	2MCP	IMMUNOGLOBULIN	REFINED CRYSTAL STRUCTURE OF THE MC/PC603 FAB-PHOSPHOCHOLINE 2 AT 3.1 ANGSTROMS RESOLUTION
1021	2NCM	CELL ADHESION	NEURAL CELL ADHESION MOLECULE, NMR, 20 STRUCTURES
1022	2NSE	COMPLEX (OXIDOREDUCTASE/PEPTIDE)	BOVINE ENDOTHELIAL NITRIC OXIDE SYNTHASE SUBSTRATE COMPLE
1023	2NTA	HYDROLASE	CRYSTAL STRUCTURE OF PTP1B-INHIBITOR COMPLEX
1024	2NUL	ISOMERASE	PEPTIDYLPROLYL ISOMERASE FROM E. COLI
1025	2OQV	HYDROLASE	HUMAN DIPEPTIDYL PEPTIDASE IV (DPP4) WITH PIPERIDINE-2 CONSTRAINED PHENETHYLAMINE
1026	2PAW	TRANSFERASE	THE CATALYTIC FRAGMENT OF POLY(ADP-RIBOSE) POLYMERASE
1027	2PHH	OXIDOREDUCTASE	THE COENZYME ANALOGUE ADENOSINE 5-DIPHOSPHORIBOSE DISPLACES 2 ACTIVE SITE OF P-HYDROXYBENZOATE HYDROXYLASE. AN X-RAY 3 CRYSTALLOGRAPHIC INVESTIGATION
1028	2PK4	HYDROLASE(SERINE PROTEASE)	THE REFINED STRUCTURE OF THE EPSILON-AMINOCAPROIC ACID 2 COMPLEX OF HUMAN PLASMINOGEN KRINGLE
1029	2PLV	VIRUS	STRUCTURAL FACTORS THAT CONTROL CONFORMATIONAL TRANSITIONS A 2 SEROTYPE SPECIFICITY IN TYPE 3 POLIOVIRUS
1030	2R07	VIRUS	STRUCTURAL ANALYSIS OF ANTIVIRAL AGENTS THAT INTERACT WITH 2 THE CAPSID OF HUMAN RHINOVIRUSES
1031	2RCU	TRANSFERASE	CRYSTAL STRUCTURE OF RAT CARNITINE PALMITOYLTRANSFERASE 2 IN 2 COMPLEX WITH R-3-(HEXADECANOYLAMINO)-4-3 (TRIMETHYLAZANIUMYL)BUTANOATE
1032	2SIM	HYDROLASE	THE STRUCTURES OF SALMONELLA TYPHIMURIUM LT2 NEURAMINIDASE 2 AND ITS COMPLEX WITH A TRANSITION STATE ANALOGUE AT 1.6 3 ANGSTROMS RESOLUTION
1033	2UPJ	HYDROLASE (ACID PROTEASE)	HIV-1 PROTEASE COMPLEX WITH U100313 ([3-[[3-[CYCLOPROPYL [4-2 2OXO-6-[1-(PHENYLMETHYL)PROPYL]-2H-PYRAN-3-YL] METHYL]PHENY 3 3-OXO-PROPYL]CARBAMIC ACID TERT-BUTYL ESTER)
1034	2VAA	COMPLEX (MHC I/PEPTIDE)	MHC CLASS I H-2KB HEAVY CHAIN COMPLEXED WITH BETA-2 2 MICROGLOBULIN AND VESICULAR STOMATITIS VIRUS NUCLEOPROTEIN
1035	2VAB	COMPLEX (MHC I/PEPTIDE)	MHC CLASS I H-2KB HEAVY CHAIN COMPLEXED WITH BETA-2 2 MICROGLOBULIN AND SENDAI VIRUS NUCLEOPROTEIN
1036	2VEV	HYDROLASE	CRYSTAL STRUCUTRE OF PROTEIN TYROSINE PHOSPHATASE 1B IN 2 COMPLEX WITH AN ISOTHIAZOLIDINONE-CONTAINING INHIBITOR
1037	2VQM	HYDROLASE	STRUCTURE OF HDAC4 CATALYTIC DOMAIN BOUND TO A HYDROXAMIC 2 ACID INHBITOR
1038	2WEA	HYDROLASE	ACID PROTEINASE (PENICILLOPEPSIN) (E.C.3.4.23.20) COMPLEX 2 WITH PHOSPHONATE INHIBITOR: METHYL[CYCLO-7[(2R)-((N-VALYL) 3 AMINO)-2-(HYDROXYL-(1S)-1-METHYOXYCARBONYL-2-PHENYLETHOXY) 4 PHOSPHINYLOXY-ETHYL]-1-NAPHTHALENEACETAMIDE], SODIUM SALT
1039	2WEC	HYDROLASE	ACID PROTEINASE (PENICILLOPEPSIN) (E.C.3.4.23.20) COMPLEX 2 WITH PHOSPHONATE INHIBITOR: METHYL(2S)-[1-(((N-(1-3 NAPHTHALENEACETYL))-L-VALYL)AMINOMETHYL)HYDROXY 4 PHOSPHINYLOXY]-3-PHENYLPROPANOATE, SODIUM SALT
1040	2YHX	TRANSFERASE(PHOSPHORYL,ALCOHOL ACCEPTR)	SEQUENCING A PROTEIN BY X-RAY CRYSTALLOGRAPHY. II.2 REFINEMENT OF YEAST HEXOKINASE B CO-ORDINATES AND SEQUENCE 3 AT 2.1 ANGSTROMS RESOLUTION
1041	2YPI	TRIOSE PHOSPHATE ISOMERASE	CRYSTALLOGRAPHIC ANALYSIS OF THE COMPLEX BETWEEN 2 TRIOSEPHOSPHATE ISOMERASE AND 2-PHOSPHOGLYCOLATE AT 2.5-3 ANGSTROMS RESOLUTION. IMPLICATIONS FOR CATALYSIS
1042	2ZNC	LYASE	MURINE CARBONIC ANHYDRASE IV
1043	3BLM	HYDROLASE	REFINED CRYSTAL STRUCTURE OF BETA-LACTAMASE FROM 2 STAPHYLOCOCCUS AUREUS PC1 AT 2.0
1044	3BTO	OXIDOREDUCTASE	HORSE LIVER ALCOHOL DEHYDROGENASE COMPLEXED TO NADH AND (1S, 2 3S)3-BUTYLTHIOLANE 1-OXIDE
1045	3C0Z	HYDROLASE	CRYSTAL STRUCTURE OF CATALYTIC DOMAIN OF HUMAN HISTONE 2 DEACETYLASE HDAC7 IN COMPLEX WITH SAHA
1046	3C10	HYDROLASE	CRYSTAL STRUCTURE OF CATALYTIC DOMAIN OF HUMAN HISTONE 2 DEACETYLASE HDAC7 IN COMPLEX WITH TRICHOSTATIN A (TSA)
1047	3CLA	TRANSFERASE (ACYLTRANSFERASE)	REFINED CRYSTAL STRUCTURE OF TYPE III CHLORAMPHENICOL 2 ACETYLTRANSFERASE AT 1.75 ANGSTROMS RESOLUTION
1048	3CPA	HYDROLASE (C-TERMINAL PEPTIDASE)	X-RAY CRYSTALLOGRAPHIC INVESTIGATION OF SUBSTRATE BINDING TO 2 CARBOXYPEPTIDASE A AT SUBZERO TEMPERATURE
1049	3DFR	OXIDO-REDUCTASE	CRYSTAL STRUCTURES OF ESCHERICHIA COLI AND LACTOBACILLUS 2 CASEI DIHYDROFOLATE REDUCTASE REFINED AT 1.7 ANGSTROMS 3 RESOLUTION. I. GENERAL FEATURES AND BINDING OF METHOTREXATE
1050	3ER3	HYDROLASE/HYDROLASE INHIBITOR	THE ACTIVE SITE OF ASPARTIC PROTEINASES
1051	3ERT	NUCLEAR RECEPTOR	HUMAN ESTROGEN RECEPTOR ALPHA LIGAND-BINDING DOMAIN IN COMPL 2 HYDROXYTAMOXIFEN
1052	3GCH	HYDROLASE (SERINE PROTEINASE)	CHEMISTRY OF CAGED ENZYMES. BINDING OF PHOTOREVERSIBLE CINNA 2 CHYMOTRYPSIN
1053	3HSC	HYDROLASE (ACTING ON ACID ANHYDRIDES)	THREE-DIMENSIONAL STRUCTURE OF THE ATPASE FRAGMENT OF A 70K 2 HEAT-SHOCK COGNATE PROTEIN
1054	3HVT	NUCLEOTIDYLTRANSFERASE	STRUCTURAL BASIS OF ASYMMETRY IN THE HUMAN IMMUNODEFICIENCY 2 VIRUS TYPE 1 REVERSE TRANSCRIPTASE HETERODIMER
1055	3MDE	OXIDOREDUCTASE	CRYSTAL STRUCTURES OF MEDIUM CHAIN ACYL-COA DEHYDROGENASE FR 2 LIVER MITOCHONDRIA WITH AND WITHOUT SUBSTRATE
1056	3MTH	HORMONE	X-RAY CRYSTALLOGRAPHIC STUDIES ON HEXAMERIC INSULINS IN THE 2 PRESENCE OF HELIX-STABILIZING AGENTS, THIOCYANATE, 3 METHYLPARABEN AND PHENOL
1057	3PGK	TRANSFERASE	THE STRUCTURE OF YEAST PHOSPHOGLYCERATE KINASE AT 0.25 NM RE
1058	3PTB	HYDROLASE (SERINE PROTEINASE)	THE GEOMETRY OF THE REACTIVE SITE AND OF THE PEPTIDE GROUPS 2 IN TRYPSIN, TRYPSINOGEN AND ITS COMPLEXES WITH INHIBITORS
1059	3TMN	HYDROLASE/HYDROLASE INHIBITOR	THE BINDING OF L-VALYL-L-TRYPTOPHAN TO CRYSTALLINE THERMOLYS 2 ILLUSTRATES THE MODE OF INTERACTION OF A PRODUCT OF PEPTIDE 3 HYDROLYSIS
1060	3TPI	HYDROLASE/HYDROLASE INHIBITOR	THE GEOMETRY OF THE REACTIVE SITE AND OF THE PEPTIDE GROUPS 2 TRYPSIN, TRYPSINOGEN AND ITS COMPLEXES WITH INHIBITORS
1061	3ZNC	LYASE	MURINE CARBONIC ANHYDRASE IV COMPLEXED WITH BRINZOLAMIDE
1062	4AAH	OXIDOREDUCTASE (PQQ(A)-CHOH(D))	METHANOL DEHYDROGENASE FROM METHYLOPHILUS W3A1
1063	4AYK	MATRIX METALLOPROTEINASE	CATALYTIC FRAGMENT OF HUMAN FIBROBLAST COLLAGENASE COMPLEXED 2 WITH CGS-27023A, NMR, 30 STRUCTURES
1064	4BP2	CARBOXYLIC ESTER HYDROLASE ZYMOGEN	CRYSTALLOGRAPHIC REFINEMENT OF BOVINE PRO-PHOSPHOLIPASE A2 2 AT 1.6 ANGSTROMS RESOLUTION
1065	4CAC	LYASE(OXO-ACID)	REFINED STRUCTURE OF HUMAN CARBONIC ANHYDRASE II AT 2.0 2 ANGSTROMS RESOLUTION
1066	4CHA	HYDROLASE (SERINE PROTEINASE)	STRUCTURE OF ALPHA-*CHYMOTRYPSIN REFINED AT 1.68 ANGSTROMS 2 RESOLUTION
1067	4CTS	OXO-ACID-LYASE	CRYSTAL STRUCTURE ANALYSIS AND MOLECULAR MODEL OF A COMPLEX 2 OF CITRATE SYNTHASE WITH OXALOACETATE AND S-ACETONYL-3 COENZYME A
1068	4DFR	OXIDO-REDUCTASE	CRYSTAL STRUCTURES OF ESCHERICHIA COLI AND LACTOBACILLUS CAS 2 DIHYDROFOLATE REDUCTASE REFINED AT 1.7 ANGSTROMS RESOLUTION 3 GENERAL FEATURES AND BINDING OF METHOTREXATE
1069	4ER1	HYDROLASE/HYDROLASE INHIBITOR	THE ACTIVE SITE OF ASPARTIC PROTEINASES
1070	4ER2	HYDROLASE/HYDROLASE INHIBITOR	THE ACTIVE SITE OF ASPARTIC PROTEINASES
1071	4ER4	HYDROLASE/HYDROLASE INHIBITOR	HIGH-RESOLUTION X-RAY ANALYSES OF RENIN INHIBITOR-ASPARTIC P 2 COMPLEXES
1072	4EST	HYDROLASE/HYDROLASE INHIBITOR	CRYSTAL STRUCTURE OF THE COVALENT COMPLEX FORMED BY A PEPTID 2 ALPHA-DIFLUORO-BETA-KETO AMIDE WITH PORCINE PANCREATIC ELAS 3 1.78-ANGSTROMS RESOLUTION
1073	4FAB	IMMUNOGLOBULIN	THREE-DIMENSIONAL STRUCTURE OF A FLUORESCEIN-FAB COMPLEX 2 CRYSTALLIZED IN 2-METHYL-2,4-PENTANEDIOL
1074	4HMG	VIRAL PROTEIN	REFINEMENT OF THE INFLUENZA VIRUS HEMAGGLUTININ BY SIMULATED
1075	4PAH	MONOOXYGENASE	HUMAN PHENYLALANINE HYDROXYLASE CATALYTIC DOMAIN DIMER WITH 2 ADRENALINE INHIBITOR
1076	4PHV	HYDROLASE(ASPARTIC PROTEINASE)	X-RAY CRYSTAL STRUCTURE OF THE HIV PROTEASE COMPLEX WITH L-2 700,417, AN INHIBITOR WITH PSEUDO C2 SYMMETRY
1077	4THI	TRANSFERASE	THIAMINASE I FROM BACILLUS THIAMINOLYTICUS WITH COVALENTLY 2 BOUND 4-AMINO-2,5-DIMETHYLPYRIMIDINE
1078	4THN	HYDROLASE/HYDROLASE INHIBITOR	THE CRYSTAL STRUCTURE OF ALPHA-THROMBIN-HIRUNORM IV COMPLEX 2 NOVEL SPECIFICITY SITE RECOGNITION MODE
1079	4TMN	HYDROLASE/HYDROLASE INHIBITOR	SLOW-AND FAST-BINDING INHIBITORS OF THERMOLYSIN DISPLAY DIFF 2 MODES OF BINDING. CRYSTALLOGRAPHIC ANALYSIS OF EXTENDED 3 PHOSPHONAMIDATE TRANSITION-STATE ANALOGUES
1080	4TS1	LIGASE (SYNTHETASE)	CRYSTAL STRUCTURE OF A DELETION MUTANT OF A TYROSYL-T/RNA 2 SYNTHETASE COMPLEXED WITH TYROSINE
1081	5ABP	BINDING PROTEIN	SUBSTRATE SPECIFICITY AND AFFINITY OF A PROTEIN MODULATED BY 2 BOUND WATER MOLECULES
1082	5BU4	HYDROLASE	RIBONUCLEASE T1 COMPLEX WITH 2'GMP
1083	5CNA	LECTIN(AGGLUTININ)	REFINED STRUCTURE OF CONCANAVALIN A COMPLEXED WITH ALPHA-2 METHYL-D-MANNOPYRANOSIDE AT 2.0 ANGSTROMS RESOLUTION AND 3 COMPARISON WITH THE SACCHARIDE-FREE STRUCTURE
1084	5CP4	OXIDOREDUCTASE	CRYOGENIC STRUCTURE OF P450CAM
1085	5CPA	HYDROLASE (C-TERMINAL PEPTIDASE)	REFINED CRYSTAL STRUCTURE OF CARBOXYPEPTIDASE A AT 1.54 2 ANGSTROMS RESOLUTION
1086	5CPP	OXIDOREDUCTASE(OXYGENASE)	THE STRUCTURAL BASIS FOR SUBSTRATE-INDUCED CHANGES IN REDOX 2 POTENTIAL AND SPIN EQUILIBRIUM IN CYTOCHROME P-450(CAM)
1087	5ER2	HYDROLASE/HYDROLASE INHIBITOR	HIGH-RESOLUTION X-RAY DIFFRACTION STUDY OF THE COMPLEX BETWE 2 ENDOTHIAPEPSIN AND AN OLIGOPEPTIDE INHIBITOR. THE ANALYSIS 3 INHIBITOR BINDING AND DESCRIPTION OF THE RIGID BODY SHIFT I 4 ENZYME
1088	5GAL	LECTIN	CRYSTAL STRUCTURE OF HUMAN GALECTIN-7 IN COMPLEX WITH N-2 ACETYLLACTOSAMINE
1089	5P21	ONCOGENE PROTEIN	REFINED CRYSTAL STRUCTURE OF THE TRIPHOSPHATE CONFORMATION 2 OF H-RAS P21 AT 1.35 ANGSTROMS RESOLUTION: IMPLICATIONS FOR 3 THE MECHANISM OF GTP HYDROLYSIS
1090	5P2P	HYDROLASE(CARBOXYLIC ESTER)	X-RAY STRUCTURE OF PHOSPHOLIPASE A2 COMPLEXED WITH A 2 SUBSTRATE-DERIVED INHIBITOR
1091	5PTP	SERINE PROTEASE	STRUCTURE OF HYDROLASE (SERINE PROTEINASE)
1092	5TLN	HYDROLASE (METALLOPROTEINASE)	BINDING OF HYDROXAMIC ACID INHIBITORS TO CRYSTALLINE THERMOL 2 SUGGESTS A PENTACOORDINATE ZINC INTERMEDIATE IN CATALYSIS
1093	5TMN	HYDROLASE/HYDROLASE INHIBITOR	SLOW-AND FAST-BINDING INHIBITORS OF THERMOLYSIN DISPLAY DIFF 2 MODES OF BINDING. CRYSTALLOGRAPHIC ANALYSIS OF EXTENDED 3 PHOSPHONAMIDATE TRANSITION-STATE ANALOGUES
1094	6ABP	BINDING PROTEINS	SUGAR-BINDING AND CRYSTALLOGRAPHIC STUDIES OF AN ARABINOSE-2 BINDING PROTEIN MUTANT (MET108LEU) WHICH EXHIBITS ENHANCED 3 AFFINITY AND ALTERED SPECIFICITY
1095	6COX	OXIDOREDUCTASE	CYCLOOXYGENASE-2 (PROSTAGLANDIN SYNTHASE-2) COMPLEXED WITH A 2 INHIBITOR, SC-558 IN I222 SPACE GROUP
1096	6CPA	HYDROLASE (C-TERMINAL PEPTIDASE)	CRYSTAL STRUCTURE OF THE COMPLEX OF CARBOXYPEPTIDASE A WITH 2 A STRONGLY BOUND PHOSPHONATE IN A NEW CRYSTALLINE FORM: 3 COMPARISON WITH STRUCTURES OF OTHER COMPLEXES
1097	6CPP	OXIDOREDUCTASE(OXYGENASE)	CRYSTAL STRUCTURES OF CYTOCHROME P450-CAM COMPLEXED WITH 2 CAMPHANE, THIOCAMPHOR, AND ADAMANTANE: FACTORS CONTROLLING 3 P450 SUBSTRATE HYDROXYLATION
1098	6RNT	HYDROLASE(ENDORIBONUCLEASE)	CRYSTAL STRUCTURE OF RIBONUCLEASE T1 COMPLEXED WITH 2 ADENOSINE 2'-MONOPHOSPHATE AT 1.8-ANGSTROMS RESOLUTION
1099	6RSA	HYDROLASE	NUCLEAR MAGNETIC RESONANCE AND NEUTRON DIFFRACTION STUDIES O 2 COMPLEX OF RIBONUCLEASE*A WITH URIDINE VANADATE, A TRANSITI 3 ANALOGUE
1100	6TMN	HYDROLASE/HYDROLASE INHIBITOR	STRUCTURES OF TWO THERMOLYSIN-INHIBITOR COMPLEXES THAT DIFFE 2 SINGLE HYDROGEN BOND
1101	7AAT	TRANSFERASE(AMINOTRANSFERASE)	X-RAY STRUCTURE REFINEMENT AND COMPARISON OF THREE FORMS OF 2 MITOCHONDRIAL ASPARTATE AMINOTRANSFERASE
1102	7ABP	BINDING PROTEINS	SUGAR-BINDING AND CRYSTALLOGRAPHIC STUDIES OF AN ARABINOSE- 2 BINDING PROTEIN MUTANT (MET108LEU) WHICH EXHIBITS ENHANCED 3 AFFINITY AND ALTERED SPECIFICITY
1103	7CPA	HYDROLASE(C-TERMINAL PEPTIDASE)	COMPARISON OF THE STRUCTURES OF THREE CARBOXYPEPTIDASE A-2 PHOSPHONATE COMPLEXES DETERMINED BY X-RAY CRYSTALLOGRAPHY
1104	7CPP	OXIDOREDUCTASE(OXYGENASE)	THE STRUCTURAL BASIS FOR SUBSTRATE-INDUCED CHANGES IN REDOX 2 POTENTIAL AND SPIN EQUILIBRIUM IN CYTOCHROME P-450(CAM)
1105	7HVP	HYDROLASE/HYDROLASE INHIBITOR	X-RAY CRYSTALLOGRAPHIC STRUCTURE OF A COMPLEX BETWEEN A SYNT 2 PROTEASE OF HUMAN IMMUNODEFICIENCY VIRUS 1 AND A SUBSTRATE-3 HYDROXYETHYLAMINE INHIBITOR
1106	7TIM	INTRAMOLECULAR OXIDOREDUCTASE	STRUCTURE OF THE TRIOSEPHOSPHATE ISOMERASE-2 PHOSPHOGLYCOLOHYDROXAMATE COMPLEX: AN ANALOGUE OF THE 3 INTERMEDIATE ON THE REACTION PATHWAY
1107	7UPJ	HYDROLASE	HIV-1 PROTEASE/U101935 COMPLEX
1108	7YAS	LYASE	HYDROXYNITRILE LYASE, LOW TEMPERATURE NATIVE STRUCTURE
1109	8ABP	BINDING PROTEINS	SUGAR-BINDING AND CRYSTALLOGRAPHIC STUDIES OF AN ARABINOSE-2 BINDING PROTEIN MUTANT (MET108LEU) WHICH EXHIBITS ENHANCED 3 AFFINITY AND ALTERED SPECIFICITY
1110	8CAT	OXIDOREDUCTASE	THE NADPH BINDING SITE ON BEEF LIVER CATALASE
1111	8CPP	OXIDOREDUCTASE(OXYGENASE)	CRYSTAL STRUCTURES OF CYTOCHROME P450-CAM COMPLEXED WITH 2 CAMPHANE, THIOCAMPHOR, AND ADAMANTANE: FACTORS CONTROLLING 3 P450 SUBSTRATE HYDROXYLATION
1112	8GCH	HYDROLASE/PEPTIDE	GAMMA-CHYMOTRYPSIN IS A COMPLEX OF ALPHA-CHYMOTRYPSIN WITH I 2 AUTOLYSIS PRODUCTS
1113	8TIM	ISOMERASE	TRIOSE PHOSPHATE ISOMERASE
1114	9AAT	TRANSFERASE(AMINOTRANSFERASE)	X-RAY STRUCTURE REFINEMENT AND COMPARISON OF THREE FORMS OF 2 MITOCHONDRIAL ASPARTATE AMINOTRANSFERASE
1115	9ABP	BINDING PROTEINS	A PRO TO GLY MUTATION IN THE HINGE OF THE ARABINOSE-BINDING 2 PROTEIN ENHANCES BINDING AND ALTERS SPECIFICITY: SUGAR-3 BINDING AND CRYSTALLOGRAPHIC STUDIES
1116	9HVP	HYDROLASE/HYDROLASE INHIBITOR	DESIGN, ACTIVITY AND 2.8 ANGSTROMS CRYSTAL STRUCTURE OF A C2 2 INHIBITOR COMPLEXED TO HIV-1 PROTEASE
1117	9ICD	OXIDOREDUCTASE (NAD(A)-CHOH(D))	CATALYTIC MECHANISM OF NADP+-DEPENDENT ISOCITRATE DEHYDROGEN 2 IMPLICATIONS FROM THE STRUCTURES OF MAGNESIUM-ISOCITRATE AN 3 COMPLEXES

## Sheet: Heat map 169FDs x 1117 proteins
FDs/Proteins	1	2	3	4	5	6	7	8	9	10	11	12	13	14	15	16	17	18	19	20	21	22	23	24	25	26	27	28	29	30	31	32	33	34	35	36	37	38	39	40	41	42	43	44	45	46	47	48	49
1	5216	5200	5722	4494	6974	5542	5808	5042	4786	4828	5204	6012	4462	5610	5228	5020	4976	5250	5174	5808	5154	5140	6136	6106	6004	5622	6026	5488	5240	4392	5240	5278	5240	5240	5240	5240	5240	5250	5250	5240	4916	5250	5120	6710	5116	5130	5150	4478	4968
2	5464	6164	6262	4922	7524	6450	5756	5670	5554	5398	5466	6552	5002	6510	5550	5134	5426	5384	5596	6372	5698	5724	6728	6726	6424	6300	6422	5944	5916	5026	5916	5290	5916	5916	5916	5916	5916	5384	5384	5916	6342	5384	5758	6848	5708	5262	5452	5206	4798
3	4770	5418	5246	4182	6556	5426	4926	4954	4442	4456	4894	5748	3920	5488	4954	4784	4524	4970	5014	5546	4778	5016	5472	5246	5370	5516	5536	4848	4926	4026	4926	5074	4926	4926	4926	4926	4926	4970	4970	4926	4924	4970	4912	6760	5012	4910	4766	3938	3938
4	7102	7524	7156	6168	8290	7008	6464	6740	6546	6216	6430	6732	7090	7422	6650	6344	6512	6416	6416	6974	6846	7276	7682	7834	7804	6854	6880	6642	6510	5808	6510	6710	6510	6510	6510	6510	6510	6416	6416	6510	7152	6416	6576	7530	7308	5998	6252	6402	6482
5	4952	5804	5528	4390	6480	5498	5086	4882	4470	4808	4570	5438	4096	5300	5204	4842	4452	5180	5020	5276	5074	5578	5634	5798	6166	5572	5394	5006	5074	4428	5074	5074	5074	5074	5074	5074	5074	5180	5180	5074	5316	5180	5216	6752	4998	5322	4832	4432	4012
6	6898	6352	7080	5664	8272	7496	7222	6748	7194	5784	6012	7834	6686	6890	6460	6160	6136	5840	6006	6612	6688	6552	7226	7812	6790	6354	7344	6182	6670	5462	6670	6220	6670	6670	6670	6670	6670	5840	5840	6670	6232	5840	6454	8222	6158	5978	5918	6404	6298
7	5420	6138	5630	4656	6816	5724	5246	4908	5184	4638	4828	5662	4398	5534	5328	5144	4988	5094	5266	5336	5120	6108	5840	6298	6170	5900	5350	5216	5236	4496	5236	5226	5236	5236	5236	5236	5236	5094	5094	5236	5318	5094	5354	6650	5318	5202	4842	4730	4380
8	5484	5508	5596	4620	6502	5840	5540	5100	4910	5222	5056	5808	4692	5692	5424	5180	5026	5454	5558	5170	5304	5956	5902	6246	6296	5850	5632	5298	5364	4360	5364	5260	5364	5364	5364	5364	5364	5454	5454	5364	5238	5454	5268	6760	5472	5346	4960	5046	4674
9	5338	5910	5684	4528	6560	5374	5312	5200	4754	5148	4904	6050	4698	5744	5056	5176	5164	5038	5242	5522	5116	5616	5626	5870	5930	6420	5592	5022	5156	4336	5156	5094	5156	5156	5156	5156	5156	5038	5038	5156	4970	5038	5142	6388	5060	5288	5022	5264	4616
10	6802	6260	6676	5798	8106	6612	6492	6726	5504	6066	5846	7112	6018	6778	6310	5736	6222	5878	5958	6870	6606	6512	6698	7188	7024	7100	7908	5948	7028	5356	7028	5784	7028	7028	7028	7028	7028	5878	5878	7028	5738	5878	5984	8044	6590	6042	6310	6918	6534
11	5210	5498	5616	4434	6692	5282	5162	5126	4898	4870	4906	5758	4644	5488	4872	4928	4442	5070	5130	5220	4906	5496	5762	5758	5698	5660	5476	4978	5122	4506	5122	5190	5122	5122	5122	5122	5122	5070	5070	5122	5294	5070	5282	6934	4894	5106	4780	4560	4514
12	4976	5632	5524	4356	6220	5448	5074	4866	4812	4944	4474	5258	3940	5430	5038	4970	4618	4830	5102	5366	4802	5108	5774	5576	5864	5740	5444	5218	5180	4230	5180	5172	5180	5180	5180	5180	5180	4830	4830	5180	5016	4830	5162	6464	4906	5046	4750	4406	4512
13	5548	5692	6018	4574	6896	5878	5240	5242	4974	4962	5258	5946	4840	5910	5256	4984	4998	5336	5640	5422	5314	5738	5864	5792	6042	5908	5794	5084	5616	4620	5616	5516	5616	5616	5616	5616	5616	5336	5336	5616	5644	5336	5220	7304	5190	5546	5128	5124	4714
14	5558	5828	5692	4430	6868	5776	5488	5298	4854	5438	4854	5932	4580	5622	4962	4962	5312	5320	5618	5428	5160	5840	5564	5746	6168	5566	5954	4986	5278	4366	5278	5046	5278	5278	5278	5278	5278	5320	5320	5278	5052	5320	5134	6534	5168	5438	4946	4834	4518
15	4800	5080	5420	4492	6420	5392	5022	4864	5066	4936	4556	5290	3816	5378	4864	5146	4746	4884	5156	5192	5074	5142	5620	5516	6128	5610	5600	4950	5090	4200	5090	5102	5090	5090	5090	5090	5090	4884	4884	5090	4774	4884	5464	6364	4594	5394	4636	3862	4066
16	5068	5120	5750	4312	7036	5366	5202	5120	5142	4498	4674	5348	4186	5552	4924	4986	4792	5112	5144	5502	4958	5162	5790	6126	6096	5254	5486	5074	4898	4226	4898	5078	4898	4898	4898	4898	4898	5112	5112	4898	5348	5112	5676	6854	5108	5172	4810	4866	4518
17	6416	6614	6736	5134	7966	7062	5978	5966	6466	5776	5842	6786	5784	7346	5994	6050	5690	6190	6332	6452	6200	6400	7026	6950	7116	6624	8054	6652	6620	5392	6620	6474	6620	6620	6620	6620	6620	6190	6190	6620	6804	6190	6862	7012	6368	6176	6550	5318	6002
18	4506	4952	4826	3858	5896	5026	4364	4418	4188	4410	4284	5290	3690	5102	4816	4750	4260	4880	4690	4928	4924	4858	5098	5004	5096	5254	5164	4714	4498	3936	4498	4644	4498	4498	4498	4498	4498	4880	4880	4498	4594	4880	4588	6732	4678	4302	4610	3464	3992
19	4278	4804	4890	3888	5994	5154	4440	4660	4086	4424	4246	5394	3692	4950	4858	4430	4182	4478	5112	4840	4746	4734	5032	5052	5364	5024	4928	4438	4442	3856	4442	4578	4442	4442	4442	4442	4442	4478	4478	4442	4702	4478	4774	6626	4866	4462	4502	3542	3638
20	4834	5066	5112	4164	6214	5092	4640	4632	3934	4142	4400	5552	3840	5396	4852	4698	4232	4778	5006	5352	4908	4924	5462	5130	5308	5294	5142	4522	4850	3988	4850	5140	4850	4850	4850	4850	4850	4778	4778	4850	4502	4778	4936	6846	5130	5462	4722	3738	3714
21	4466	4946	4962	3946	6110	4926	4872	4738	3948	4230	4486	5112	4024	5030	4640	4638	4324	4782	4936	5080	4568	4928	5196	5236	5170	5184	4954	4580	4578	4054	4578	4802	4578	4578	4578	4578	4578	4782	4782	4578	4854	4782	4874	6308	4666	4598	4608	4112	3894
22	4736	5756	5384	4280	6274	5264	5082	4768	4626	4718	4542	5098	3698	5216	4720	4666	4516	5020	4808	4954	4832	5086	5450	5712	5784	5946	5422	4840	4964	4102	4964	4828	4964	4964	4964	4964	4964	5020	5020	4964	4836	5020	4862	6402	4834	5292	4458	3940	3910
23	4656	5104	5364	4290	6676	5364	4760	4912	4428	4554	4816	5156	3924	5380	4856	4872	4404	5120	4900	5324	4874	5278	5632	5524	5652	5126	5716	4848	5016	4362	5016	4986	5016	5016	5016	5016	5016	5120	5120	5016	5268	5120	4718	6704	4930	5810	4746	4050	4254
24	4354	4922	4878	4110	5592	4798	4370	4604	4098	4456	3994	4680	3456	4660	4598	4438	3916	4600	4580	4850	4392	4526	4806	4958	5220	4936	4922	4380	4628	3828	4628	4698	4628	4628	4628	4628	4628	4600	4600	4628	4556	4600	4418	6000	4396	4452	4488	3486	3546
25	4450	4918	5034	4642	5850	5082	4638	4682	4056	4346	4352	5226	3624	5058	4700	4878	4240	4942	4892	4930	4688	4748	5202	5108	5230	5042	5156	4594	4900	3868	4900	5024	4900	4900	4900	4900	4900	4942	4942	4900	5098	4942	5094	6546	5016	4598	4526	3518	3622
26	4354	5048	4964	4058	5828	4930	4634	4666	4126	4182	4302	4782	3722	5228	4442	4560	4140	4580	4574	5258	4328	4548	4984	5256	5120	5108	5228	4496	4806	3870	4806	4756	4806	4806	4806	4806	4806	4580	4580	4806	4566	4580	4392	6184	4830	4412	4416	3968	3680
27	5832	6110	6138	5270	6788	5864	5712	6084	5160	5018	5358	6654	4860	6520	5988	5892	5122	5616	5530	5868	5682	5700	6548	6620	6498	5658	6302	6014	6004	5132	6004	5562	6004	6004	6004	6004	6004	5616	5616	6004	5692	5616	5524	7484	6128	5596	5358	4828	4728
28	4572	4872	4902	4228	5832	4940	4636	4574	4192	4330	4246	4988	3902	5130	4676	4742	4050	4596	4602	5166	4490	4860	5098	5072	5212	5204	5026	4472	4714	3786	4714	4916	4714	4714	4714	4714	4714	4596	4596	4714	4776	4596	4844	6274	4628	5082	4462	3796	3764
29	4614	4856	4878	4096	5998	5080	4666	4702	4180	4126	4592	5382	3804	5176	4616	4750	4212	4864	4958	5280	4702	5012	5264	5104	5346	5308	5482	4598	4760	3992	4760	5292	4760	4760	4760	4760	4760	4864	4864	4760	4928	4864	4666	6674	4818	4668	4524	3972	4088
30	4680	5480	5192	4310	5862	5308	5014	4764	4180	4520	4540	5242	3920	5410	4968	4968	4336	5170	5070	5182	4844	4952	5340	5538	5660	5196	5286	4674	5112	4058	5112	5100	5112	5112	5112	5112	5112	5170	5170	5112	5284	5170	5228	6822	5100	4766	5064	3766	3938
31	4822	5584	5476	4580	6130	5338	5260	5092	4422	4426	4668	5408	4044	5328	5140	5084	4756	5284	5104	5398	4984	5052	5610	5728	5772	5090	5680	4918	5328	4304	5328	5058	5328	5328	5328	5328	5328	5284	5284	5328	5278	5284	5408	7100	5284	5184	4594	3990	4122
32	5280	5784	5594	5086	6726	5726	5354	5314	4584	4702	5362	6160	4316	6212	5474	5418	4938	5442	5574	5890	5332	5502	6270	5880	5742	5778	6038	5048	5188	4606	5188	5366	5188	5188	5188	5188	5188	5442	5442	5188	5404	5442	5602	7236	5732	4788	5034	4318	4312
33	4654	5468	5026	4212	6120	5104	4780	4728	4254	4252	4384	5296	4112	5578	4838	4722	4592	4884	5046	5582	4854	5112	5526	5058	5372	5464	5210	4842	4804	3982	4804	5036	4804	4804	4804	4804	4804	4884	4884	4804	4776	4884	4780	6618	4950	4966	4588	3968	4104
34	4864	5504	5272	4608	5984	5574	4996	5118	4428	4508	4730	5596	3866	5440	5108	5188	4768	5380	5234	5612	5096	5272	5562	5708	5696	5266	5536	5176	5416	4446	5416	5128	5416	5416	5416	5416	5416	5380	5380	5416	5392	5380	5260	6908	5228	4782	4818	3922	3932
35	6586	6024	6316	5304	7180	6786	6064	6228	5148	5648	5728	7354	4878	6852	5656	5932	5328	5522	5484	6942	6186	6688	7042	6578	7266	5820	6922	6232	5452	5076	5452	5572	5452	5452	5452	5452	5452	5522	5522	5452	5384	5522	5430	8398	6510	5950	6088	4898	5152
36	6226	6556	7020	5474	7884	7176	6806	6390	6130	5754	6124	6966	5188	7054	5708	6108	5824	5756	5932	6832	6346	6564	7478	6920	6812	5946	7190	6364	6100	5408	6100	6154	6100	6100	6100	6100	6100	5756	5756	6100	5564	5756	5808	7088	7288	5816	5980	5268	5640
37	4470	5600	5252	4384	5822	5002	4938	4784	4268	4350	4260	5014	3596	5142	4920	4744	4532	5042	4810	4928	4714	4676	5250	5406	5692	4984	5306	4640	4826	4016	4826	5144	4826	4826	4826	4826	4826	5042	5042	4826	5062	5042	5130	6802	4754	4662	4562	3550	3760
38	4960	5826	5340	4288	6524	5290	5156	5204	5166	5374	5186	5438	4138	5494	5026	4902	5162	5110	5042	5468	5104	5642	5486	6108	5778	6036	5328	5310	5036	4216	5036	5110	5036	5036	5036	5036	5036	5110	5110	5036	5070	5110	4892	6534	4948	5102	4780	4980	4544
39	5072	6044	5578	4394	6726	5542	5270	5056	5226	5026	5014	5744	4462	5526	4964	5030	4800	5174	5346	5794	5198	5642	5740	6182	6018	5758	5744	5112	5052	4420	5052	5416	5052	5052	5052	5052	5052	5174	5174	5052	5126	5174	4842	6552	5094	5098	5068	5178	4866
40	4396	5086	4804	3900	5620	5076	4506	4550	4164	4376	4366	5006	3614	5132	4646	4650	4214	4756	4916	4756	4434	4612	5020	5440	5192	4966	5160	4570	4708	3608	4708	5064	4708	4708	4708	4708	4708	4756	4756	4708	4786	4756	5234	6540	4874	4970	4400	3540	3506
41	5934	5842	5964	4788	7120	5716	5986	5620	4776	5340	5706	5994	5264	6010	5586	5212	5354	5656	5414	5892	5658	5580	6418	6122	6198	6150	6228	5430	5734	4916	5734	5524	5734	5734	5734	5734	5734	5656	5656	5734	5184	5656	5858	6556	5630	5916	5458	5538	5114
42	5906	5756	6018	5238	6900	6144	5628	6324	5074	5160	5302	6334	4988	6260	5634	6102	5418	5756	5496	6010	5834	5688	6510	6850	6826	5762	6724	5716	5802	5028	5802	5528	5802	5802	5802	5802	5802	5756	5756	5802	5594	5756	5436	7742	6092	5358	5652	4742	4800
43	5298	5742	5698	4660	6476	5528	5342	5326	4860	4950	4876	5672	4452	5462	4976	5192	4882	5260	5452	5082	5120	5706	5808	5852	6074	5988	5646	5086	5492	4586	5492	5112	5492	5492	5492	5492	5492	5260	5260	5492	5232	5260	5058	6918	5092	5304	4848	4404	4696
44	5306	5626	5600	4924	7470	5510	5800	5206	5190	5432	5306	5986	4902	5882	5066	5100	5206	5258	5232	5386	5408	5446	6172	6446	6114	6326	5908	5364	5754	4578	5754	5326	5754	5754	5754	5754	5754	5258	5258	5754	5018	5258	5404	6446	5154	5296	5016	4692	5106
45	5358	5292	5790	4720	6316	5814	5114	5478	4754	4666	5276	5570	4092	5834	5528	5708	4772	5508	5628	5988	5358	5122	6074	6152	6110	5318	6100	5346	5442	4276	5442	5764	5442	5442	5442	5442	5442	5508	5508	5442	5224	5508	5570	7648	5672	5428	5400	4124	4572
46	5348	5386	5914	4904	7288	5698	5834	5332	5072	4998	5144	6010	5238	6058	5044	5708	5372	5002	5160	6340	5584	5536	6150	6300	6142	5598	6310	5548	5256	4540	5256	5306	5256	5256	5256	5256	5256	5002	5002	5256	5030	5002	4998	6562	5658	6240	5288	5648	5516
47	4260	4782	4678	3908	5716	4962	4426	4552	4152	4094	3994	4840	3450	4838	4608	4714	4002	4648	4662	4854	4470	4634	4988	5194	5382	4848	4626	4594	4712	3790	4712	4586	4712	4712	4712	4712	4712	4648	4648	4712	4606	4648	4670	6224	4658	4736	4226	3758	3426
48	4954	5416	5514	4970	6490	5462	5136	4938	4500	4662	5064	5786	4142	5918	5202	5410	4554	5400	5088	5632	4970	5118	6008	5740	5562	5284	5618	5136	5172	4280	5172	5236	5172	5172	5172	5172	5172	5400	5400	5172	5474	5400	5092	7604	5434	4900	4854	4264	4202
49	4786	5596	4990	3922	6452	5108	4874	4782	3990	4276	4614	5024	3798	5124	4786	4692	4212	4816	4872	5190	4850	4728	5264	5120	5092	4948	5206	4416	4770	3942	4770	5330	4770	4770	4770	4770	4770	4816	4816	4770	4750	4816	4868	7012	4830	4978	4862	3758	3772
50	3524	4140	4088	3154	4956	4438	3604	3944	3454	3508	3622	4394	2812	4600	4186	4214	3600	4038	3948	4368	3860	4022	4600	4490	4368	4586	4198	3686	3858	3272	3858	4076	3858	3858	3858	3858	3858	4038	4038	3858	3966	4038	4076	5614	3832	3958	3774	2724	2688
51	5550	5558	5944	4830	8078	5572	6114	5966	5542	5096	5444	6090	5274	5950	5488	5450	5374	5738	5348	6132	5746	5568	6534	6192	5950	5542	6382	5806	5486	4552	5486	5640	5486	5486	5486	5486	5486	5738	5738	5486	5630	5738	5672	7114	5518	5446	5272	4724	5102
52	5760	6418	6550	5144	7642	5662	5854	6150	5522	5078	5632	6600	5644	6384	5108	5346	5354	5634	5290	5862	5876	5844	6398	6368	6602	6268	6948	5368	5390	4952	5390	5990	5390	5390	5390	5390	5390	5634	5634	5390	5760	5634	5464	7094	5480	5776	5458	5710	5332
53	5178	5214	5624	4366	7040	5646	5234	5360	4480	4728	5470	6004	4558	5542	5140	5186	4850	4938	5286	6194	5298	5326	6068	5822	6210	5718	6178	5504	5244	4666	5244	5416	5244	5244	5244	5244	5244	4938	4938	5244	5028	4938	5434	6738	5126	5036	4844	4616	4908
54	4720	5056	5280	3968	6312	5064	4820	4684	4364	4634	4606	5260	3732	5114	4578	4970	4610	5070	4946	5226	4782	4790	5332	5380	5390	5548	5692	4814	5340	3896	5340	5594	5340	5340	5340	5340	5340	5070	5070	5340	4790	5070	5116	6580	5046	4670	4578	3554	4316
55	6380	6292	6860	5788	7966	6820	6332	6290	5698	5810	6184	7090	5110	7150	5560	5910	5740	6042	6512	5978	6114	6626	7122	6922	6920	6154	7214	6036	5942	5814	5942	6668	5942	5942	5942	5942	5942	6042	6042	5942	6158	6042	6910	7742	6232	5588	5716	5110	4992
56	4504	4794	5168	4338	6212	5024	4844	4902	4158	4612	4450	5072	3748	5220	4836	4942	4464	4912	4912	5436	4624	4882	5468	5382	5690	5290	5152	4860	4870	4158	4870	5006	4870	4870	4870	4870	4870	4912	4912	4870	4828	4912	4778	6706	4636	4848	4698	3792	3708
57	4016	4548	4480	3482	5246	4448	4340	3974	3670	3848	3648	4336	3056	4380	4262	4276	3806	4142	4180	4668	3994	4330	4522	4640	4826	4804	4288	4204	4208	3442	4208	4282	4208	4208	4208	4208	4208	4142	4142	4208	4164	4142	4246	5558	4008	4216	4068	3260	3030
58	4422	4832	5072	4114	6042	5012	4604	4782	4618	4498	4496	5294	3818	5238	4666	4742	4482	4734	4856	5214	4490	4812	5238	5442	5390	5518	5024	4888	4954	4090	4954	5316	4954	4954	4954	4954	4954	4734	4734	4954	4936	4734	4792	6456	4460	4812	4426	4198	3940
59	4742	5170	5274	3958	6352	5304	4832	5078	4028	4376	4760	5188	4092	5418	4794	4666	4522	4910	5062	5248	4626	4888	5344	5308	5502	5384	5540	5014	4982	4180	4982	4908	4982	4982	4982	4982	4982	4910	4910	4982	4826	4910	4942	6532	5182	4654	4738	4376	4592
60	4678	4770	5132	4010	6610	5296	4958	5434	4420	4308	5096	5470	4018	5350	4638	4802	4584	4818	5066	5442	4828	5028	5636	5436	5558	5356	5480	5212	5174	4146	5174	5044	5174	5174	5174	5174	5174	4818	4818	5174	4968	4818	4934	6728	5078	4992	4768	3854	4472
61	4070	4670	4854	3800	5224	4802	4308	4414	3882	4300	4118	4766	3270	4944	4524	4540	4002	4390	4328	4720	4448	4636	5036	5034	4952	4924	4884	4320	4520	3720	4520	4582	4520	4520	4520	4520	4520	4390	4390	4520	4494	4390	4338	6252	4350	4248	4244	3382	3346
62	4014	4782	4432	3364	5276	4464	4536	4172	4112	4032	3662	4532	3392	4820	4494	4370	3746	4514	4624	4472	4304	4502	4806	4822	5082	5138	4538	4454	4488	3552	4488	4494	4488	4488	4488	4488	4488	4514	4514	4488	4444	4514	4340	5830	4472	4388	4232	3156	3054
63	4940	5030	5346	4470	6458	5550	4988	5062	4312	4550	4788	5642	3926	5522	4734	5194	4396	5294	4992	5346	4940	5218	5762	5350	5248	5488	5504	5194	5282	4272	5282	5096	5282	5282	5282	5282	5282	5294	5294	5282	4954	5294	4846	6766	4936	5002	4974	3994	4040
64	4968	5124	5226	4292	6278	5342	5170	4926	4334	4450	4498	5952	4068	5486	4890	5382	4370	5134	5052	5530	4876	4920	5238	5250	5442	5712	5346	4646	5158	4204	5158	5140	5158	5158	5158	5158	5158	5134	5134	5158	4988	5134	5102	6862	4706	5132	4644	3812	4410
65	4376	4798	5008	3782	5946	5022	4526	4652	4300	3954	4216	4870	3772	5220	4668	4492	4220	4556	4562	5138	4334	4554	5046	5098	5046	5046	5050	4388	4572	3760	4572	4714	4572	4572	4572	4572	4572	4556	4556	4572	4790	4556	4684	6336	4678	4568	4482	3882	3770
66	4546	4836	5212	4056	5900	4946	4678	4762	4060	4168	4350	5124	3696	5324	4852	4720	4270	4782	4790	5206	4564	4574	5206	5202	5488	5158	4974	4476	4884	3958	4884	4902	4884	4884	4884	4884	4884	4782	4782	4884	4920	4782	4900	6358	4928	4624	4748	3632	4180
67	5396	5440	6180	4750	7084	5730	5166	5312	4532	4540	4734	5978	4368	5516	5008	5126	5090	5230	5086	6150	5212	5412	5958	5978	5904	5734	5558	5466	5004	4520	5004	5134	5004	5004	5004	5004	5004	5230	5230	5004	5104	5230	5022	6616	5112	5286	5020	4078	4274
68	5064	5366	5608	4322	6842	5394	5450	5296	4518	4444	4744	5730	4094	5586	5334	5268	4588	5118	5094	6090	5156	5000	6062	6274	5722	5686	5814	5192	5266	4264	5266	5448	5266	5266	5266	5266	5266	5118	5118	5266	4900	5118	5204	6462	5164	4960	4962	4126	4916
69	5018	5034	5792	4464	7238	5812	5470	5438	4558	4842	4788	5980	4182	5800	4758	5174	4888	5156	5478	6620	5334	5180	6128	5650	5834	5594	6064	5350	5052	4214	5052	5136	5052	5052	5052	5052	5052	5156	5156	5052	5112	5156	5072	6852	5214	5460	5216	4766	4510
70	4958	5230	5468	4494	6978	5536	5062	5142	4304	4698	4564	5992	4018	5414	5102	4898	4502	5000	4964	5834	4948	4986	5964	5900	5600	5726	5322	4742	5470	4480	5470	5144	5470	5470	5470	5470	5470	5000	5000	5470	4936	5000	4878	6998	5198	5138	4844	4002	4312
71	5152	5042	5618	4356	6648	5646	4958	4876	4512	4416	4970	5568	3856	5500	5106	4906	4560	4958	5106	5648	4960	4988	5444	5132	5928	5544	5156	5242	5076	4402	5076	5398	5076	5076	5076	5076	5076	4958	4958	5076	5252	4958	5678	6916	5346	4956	4898	3710	3674
72	4350	4978	5078	3876	6066	4884	4686	4820	4108	4424	4082	4846	3538	5026	4492	4668	4280	4726	4522	5056	4530	4994	5290	5366	5550	5350	4768	4510	4776	3870	4776	4784	4776	4776	4776	4776	4776	4726	4726	4776	4622	4726	4836	5972	4658	4986	4378	3464	3490
73	4328	4702	4810	4030	5584	4880	4466	4380	4134	4074	4212	4766	3802	4944	4352	4576	3986	4822	4578	5140	4576	4574	4912	4850	4912	5176	4740	4538	4444	3830	4444	4540	4444	4444	4444	4444	4444	4822	4822	4444	4562	4822	4704	6082	4548	4362	4502	3532	3770
74	4206	4666	4826	3824	5634	4774	4418	4442	4198	4052	4006	4782	3406	4756	4384	4536	4138	4790	4358	5060	4458	4758	4868	4890	5262	5066	4632	4422	4580	3748	4580	4692	4580	4580	4580	4580	4580	4790	4790	4580	4586	4790	4740	6184	4608	4610	4226	3618	3348
75	4704	5234	5376	4350	6536	5276	4966	5500	4140	4372	4764	5382	4014	5478	5036	4884	4566	4994	4830	5378	4782	5218	5468	5046	5376	5560	5274	4512	5122	4262	5122	5180	5122	5122	5122	5122	5122	4994	4994	5122	5190	4994	5176	6944	4880	4868	4720	3960	4068
76	4642	4882	4788	4034	6392	5050	4414	5102	4328	4244	4514	5262	4026	5160	5336	4988	4472	4790	5118	5066	4492	4728	5094	5098	5456	5214	5266	4568	5200	4176	5200	4882	5200	5200	5200	5200	5200	4790	4790	5200	4794	4790	4924	6900	4772	4790	4484	3700	3844
77	5166	5954	5480	4612	6320	5312	4982	5112	4364	4622	5066	5450	4006	5738	5406	5254	4992	5380	5588	5760	5492	5116	5906	5716	5928	5292	5510	5154	5222	4354	5222	5292	5222	5222	5222	5222	5222	5380	5380	5222	5332	5380	5468	7834	5302	5066	4752	4160	4290
78	4676	4942	5376	4046	6314	5388	4956	4934	4224	4244	4402	5502	3960	5460	4858	4912	4728	5162	5052	5378	4782	4810	5504	5192	5544	5502	5342	5040	5210	4216	5210	4914	5210	5210	5210	5210	5210	5162	5162	5210	5124	5162	5136	6706	5148	4918	4460	3580	4042
79	4880	5340	5240	4164	6382	5220	4784	5122	4412	4486	4680	5542	4392	5250	4676	4670	4436	4836	4984	5292	4766	4834	5596	5174	5668	5700	5594	4926	5172	4346	5172	4936	5172	5172	5172	5172	5172	4836	4836	5172	5028	4836	4968	6776	5054	5194	4786	3976	4324
80	5104	5390	5452	4542	6854	5494	5120	5188	4528	4678	5124	5874	4416	5686	5306	5156	4750	5164	5446	5426	5488	5396	6040	5922	5912	5874	5790	5280	5280	4730	5280	5244	5280	5280	5280	5280	5280	5164	5164	5280	4992	5164	5064	6740	5228	5180	4984	4512	4272
81	5250	5308	5360	4474	6586	5464	5174	5208	4536	4666	4934	5660	4132	5666	5024	5106	4556	5114	5128	5766	5088	5396	5898	5404	5940	5944	5634	5018	5258	4508	5258	5120	5258	5258	5258	5258	5258	5114	5114	5258	5042	5114	5122	7078	5024	5056	5056	4416	4532
82	4738	5182	5084	4182	6486	5322	4846	5256	4296	4344	4822	5666	4340	5368	4938	4850	4410	4966	4868	5576	4814	5352	5780	5214	5664	5656	5182	4888	4850	4180	4850	5106	4850	4850	4850	4850	4850	4966	4966	4850	4942	4966	4896	6994	4832	5252	4776	4254	4146
83	4870	5248	5368	4430	6758	5472	5218	5316	4680	4622	4830	5674	4328	5650	5330	5198	4768	5106	5040	5500	4942	5214	6140	5890	5802	5586	5818	4990	5114	4476	5114	5108	5114	5114	5114	5114	5114	5106	5106	5114	4854	5106	5214	7374	4974	5480	4826	4582	4414
84	4922	5454	5062	4394	6306	5422	4804	5134	4316	4484	4808	5684	4404	5744	4796	5034	4618	5086	5124	5812	5030	5284	5748	5306	5640	5722	5396	4674	5364	4032	5364	4996	5364	5364	5364	5364	5364	5086	5086	5364	4860	5086	5228	7220	4866	4854	4716	4242	4140
85	4866	5138	5058	4160	6112	5402	5178	4878	4340	4404	4700	5438	4178	5486	5150	4788	4450	4908	4934	5388	4886	5192	5594	5252	5480	5452	5286	4928	4996	4156	4996	5308	4996	4996	4996	4996	4996	4908	4908	4996	4992	4908	4948	6880	5258	4850	4762	4106	4214
86	4402	4878	4858	3914	6056	5198	4394	4574	3746	4210	4362	5338	3696	5008	4944	4514	4058	4590	4604	5192	4420	4646	5150	4716	4948	5536	4964	4308	4670	3636	4670	4700	4670	4670	4670	4670	4670	4590	4590	4670	4508	4590	4730	6796	4640	5080	4578	3486	3468
87	4180	4696	4652	3690	5642	4700	4448	4264	3998	4088	4186	4794	3560	4998	4582	4528	3884	4558	4534	4748	4312	4358	4862	4858	5054	4878	4514	4286	4668	3602	4668	4582	4668	4668	4668	4668	4668	4558	4558	4668	4480	4558	4410	6028	4518	4652	4262	3272	3444
88	4222	5234	4632	3774	5608	4936	4624	4508	4124	4444	4100	4716	3522	4788	4462	4506	3960	4504	4602	4598	4480	4608	4938	5192	4960	5256	4776	4234	4468	3998	4468	4516	4468	4468	4468	4468	4468	4504	4504	4468	4790	4504	4474	6192	4480	4496	4228	3550	3594
89	4268	5254	4850	4044	5658	5000	4608	4662	3864	4206	4212	4864	3586	5174	4790	4642	4254	4622	4724	5168	4298	4678	5106	5102	4900	5156	5058	4442	4814	3930	4814	4674	4814	4814	4814	4814	4814	4622	4622	4814	4610	4622	4890	6542	4734	4506	4550	3662	3336
90	4188	4568	4608	3780	5640	4904	4470	4348	4048	3970	3990	4880	3640	4904	4564	4682	4092	4322	4634	5066	4296	4572	4902	4810	4914	5138	4730	4524	4460	3670	4460	4672	4460	4460	4460	4460	4460	4322	4322	4460	4402	4322	4476	6332	4524	4956	4378	3218	3458
91	5008	5288	5520	4414	6970	5392	4920	5158	4218	4630	5034	5730	4382	5644	4928	4940	4508	5254	4946	5896	4952	5134	6114	5290	5412	5646	5644	5360	4822	4270	4822	5090	4822	4822	4822	4822	4822	5254	5254	4822	5086	5254	5030	7052	4940	5118	4830	4640	4418
92	4916	5572	5300	4302	6888	5212	4988	5310	4468	4476	4994	5396	4182	5356	4980	4828	4702	4902	4960	5594	4920	5282	5688	5502	5806	5834	6064	4792	5060	4364	5060	4912	5060	5060	5060	5060	5060	4902	4902	5060	5032	4902	5070	7054	4818	5318	4932	4518	4160
93	4000	4516	4648	3816	5014	4852	4144	4288	3856	4146	3978	4736	3328	4862	4440	4448	4040	4472	4350	4898	4392	4638	5230	4908	5014	5030	4850	4110	4354	3740	4354	4582	4354	4354	4354	4354	4354	4472	4472	4354	4552	4472	4346	6334	4304	4416	4306	3530	3172
94	4962	5260	5544	4856	7004	5610	5108	4976	4476	4672	5084	5996	4308	5826	5172	5046	4790	5078	5380	5702	5066	5240	5798	5512	5840	5428	5728	4844	5258	4500	5258	5662	5258	5258	5258	5258	5258	5078	5078	5258	5042	5078	5252	7026	5130	5148	5034	4502	4506
95	5234	5376	5510	4444	7218	5564	5168	5326	4534	4580	4886	5900	4846	5572	5114	5038	4624	4994	5090	5570	5102	5466	5654	5430	5578	5952	5862	5050	4936	4558	4936	5072	4936	4936	4936	4936	4936	4994	4994	4936	5222	4994	5064	7414	5088	5450	4916	4340	4458
96	5198	6040	5882	4684	7402	5642	5404	5502	4940	4916	5340	6124	4654	5766	5352	5290	5016	5070	5112	6096	5256	5506	5960	5780	5896	5666	6416	5296	5178	4476	5178	5364	5178	5178	5178	5178	5178	5070	5070	5178	5130	5070	5240	7096	5604	5332	4922	4680	4630
97	5132	5274	5840	4314	6920	5412	5236	5316	4516	4578	4952	5644	4176	5358	4810	5086	4602	5032	4996	5746	4984	5288	5842	5484	5618	5566	5954	5092	5038	4338	5038	5194	5038	5038	5038	5038	5038	5032	5032	5038	5380	5032	5100	7038	5044	5050	5106	4640	4382
98	5008	5342	5746	4618	6898	5442	5288	5284	4368	4718	4952	6072	4512	5550	4902	4922	4468	4932	5358	5880	5086	5188	5950	5806	5850	5696	5742	5276	5072	4370	5072	5342	5072	5072	5072	5072	5072	4932	4932	5072	5050	4932	5272	7112	5026	5308	4858	4496	4162
99	4812	4904	5126	4066	6052	4998	4578	4744	4128	4190	4442	5178	4258	5294	4822	4704	4512	4926	4974	5222	4608	4676	5136	5054	5592	5146	5190	4672	4920	3876	4920	4908	4920	4920	4920	4920	4920	4926	4926	4920	4810	4926	4772	6776	5044	5070	4760	4340	3906
100	4452	5130	4966	3972	5858	5000	4866	4952	4134	4238	4250	5058	3670	5194	4866	4772	4178	4894	4666	5008	4518	4716	5274	5220	5704	5026	5048	4638	4564	3972	4564	4664	4564	4564	4564	4564	4564	4894	4894	4564	4644	4894	4824	6294	4674	4826	4384	3998	3820
101	4712	4970	5174	4124	6308	5268	4888	5170	4552	4408	4616	5186	4264	5440	4828	5010	4278	5050	5046	5350	4790	4982	5264	5442	5664	5360	5436	5068	4830	4118	4830	4990	4830	4830	4830	4830	4830	5050	5050	4830	4948	5050	5106	6610	4954	5060	4802	4488	4042
102	4808	5388	5404	4286	6962	5516	5074	5068	4482	4412	4736	5602	4186	5540	5010	4980	4302	5028	5170	5642	4856	5168	5814	5542	5636	5682	5688	5194	5048	4162	5048	5230	5048	5048	5048	5048	5048	5028	5028	5048	5206	5028	4898	6868	4898	5148	4834	3978	4418
103	4830	5320	5332	4342	6502	5548	5396	5216	4296	4286	4960	5766	4084	5338	5022	5064	4578	4836	5130	5696	4858	5034	5616	5362	5542	5460	5530	5120	5144	4160	5144	5156	5144	5144	5144	5144	5144	4836	4836	5144	5102	4836	4886	6952	5062	5320	4944	4046	4492
104	4942	5018	5604	4244	6818	5564	5220	5384	4328	4532	4868	5668	4094	5416	4808	4976	4532	4980	4950	5514	4994	5300	5548	5640	5756	5566	5792	4990	5076	4246	5076	5020	5076	5076	5076	5076	5076	4980	4980	5076	5118	4980	5158	6980	4856	5360	4904	4718	4268
105	4688	5038	5274	4286	6278	5148	4902	5098	4272	4628	4332	5578	4048	5260	4778	4634	4416	4890	5068	5264	4720	5052	5284	5638	5378	5300	5118	4650	4912	4156	4912	5004	4912	4912	4912	4912	4912	4890	4890	4912	4804	4890	4890	6658	4770	4972	4614	4448	4202
106	4628	4838	5244	4284	6258	4888	4636	4866	4112	4200	4350	5136	4104	5452	4798	4884	4290	4696	4808	5306	4658	4786	5270	5480	5430	5486	5340	4812	5108	3968	5108	4920	5108	5108	5108	5108	5108	4696	4696	5108	4784	4696	4762	6572	5042	4986	4630	4012	4012
107	4620	5056	5436	4152	6542	5280	4814	5144	4434	4696	4236	5040	4094	5378	5132	4900	4494	5044	4974	5530	4782	4900	5324	6132	5760	5168	5548	4760	5056	3962	5056	5006	5056	5056	5056	5056	5056	5044	5044	5056	4890	5044	4994	6584	4854	5252	4574	4268	4190
108	5264	5650	5910	4516	7138	5692	5708	5462	5274	4728	5012	6176	4510	5820	5482	5358	4840	5512	5306	6060	5336	5550	6006	5950	5952	5754	5794	5806	5352	4490	5352	5626	5352	5352	5352	5352	5352	5512	5512	5352	5358	5512	5364	6934	5720	5366	5178	4860	4998
109	5648	5632	6240	5202	7108	5862	5750	5682	5074	5162	5090	6912	4500	6054	5502	5600	5040	5762	5814	6514	5596	5716	6566	6130	6146	5780	6184	5650	5666	5198	5666	6056	5666	5666	5666	5666	5666	5762	5762	5666	5528	5762	5382	7358	5486	5230	5392	4658	4672
110	4996	5068	5572	4344	6618	5414	5424	5198	4796	4612	4882	5828	4450	5772	4990	4922	4496	5108	5274	5706	5012	5182	5680	5474	5522	5468	5710	5358	5024	4368	5024	5344	5024	5024	5024	5024	5024	5108	5108	5024	5148	5108	5014	6952	5214	4860	5090	4278	4496
111	4908	5004	5358	4278	6748	5260	5332	5098	4356	4428	4828	5568	4214	5710	5094	5026	4562	4672	5128	5598	4962	4948	5876	5390	5428	5484	5650	5290	5182	4314	5182	5382	5182	5182	5182	5182	5182	4672	4672	5182	5296	4672	5102	6940	5138	4924	5066	4142	4602
112	5990	6054	6044	4754	7148	6818	6016	6176	5434	5358	5526	6772	5810	6172	5822	5830	5342	5680	5642	6530	6146	7036	6616	6982	6716	6232	6600	5818	5640	4920	5640	5932	5640	5640	5640	5640	5640	5680	5680	5640	6042	5680	5830	8292	5540	6222	5426	5674	5444
113	6432	6504	6470	5456	7696	7344	6122	6076	5472	5434	5488	6848	6068	6546	6416	5838	5612	5964	5740	6314	6344	6140	6660	6264	6940	6106	6888	5864	5762	4876	5762	6142	5762	5762	5762	5762	5762	5964	5964	5762	6436	5964	6470	8656	6024	5702	5736	5732	5788
114	5294	5678	5742	4594	7214	5852	5792	5416	5400	5112	5050	5766	4766	6138	5100	5350	5184	5186	5422	5896	5356	5396	6250	6288	6272	5786	5744	5296	5092	4586	5092	5104	5092	5092	5092	5092	5092	5186	5186	5092	5228	5186	5376	7088	5122	5194	5254	5082	4824
115	5082	5452	5636	4616	7094	5324	5524	5616	4610	4700	5090	5614	4322	5808	5096	4990	4728	5170	5266	6000	5198	5510	5960	5734	5788	5698	6106	5322	5142	4682	5142	5118	5142	5142	5142	5142	5142	5170	5170	5142	5182	5170	5200	7348	5234	5318	5246	4730	4780
116	5056	5270	5640	4348	6872	5684	5568	5190	5050	4656	4924	5672	4678	5652	5038	4922	4804	5080	5092	5790	5452	5264	5888	6262	5676	5548	5852	5460	4982	4236	4982	5180	4982	4982	4982	4982	4982	5080	5080	4982	5150	5080	4988	6744	5124	5208	5028	4966	4922
117	5156	5084	5766	4382	7104	5762	5512	5448	4844	4780	4996	5790	4302	5680	5286	5186	4942	5234	5264	5674	5278	5142	5790	5970	6174	5480	5654	5102	5246	4348	5246	5120	5246	5246	5246	5246	5246	5234	5234	5246	5094	5234	4878	6618	5020	5470	5262	4488	4700
118	5652	5996	6104	4614	7398	5848	5794	5662	5454	5356	5532	6378	5534	5980	5640	5404	5640	5420	5208	5860	5732	5646	6502	6122	6358	5832	6312	5748	5176	5066	5176	5280	5176	5176	5176	5176	5176	5420	5420	5176	5468	5420	5296	7080	5726	5776	5484	6270	5644
119	6190	6182	6876	5632	8030	6236	6232	6614	5438	5684	5728	7188	6066	6680	6120	5876	6308	5276	5722	6282	6542	6118	6692	7242	7086	6362	7216	5888	5376	5258	5376	5380	5376	5376	5376	5376	5376	5276	5276	5376	5642	5276	5450	7652	6556	5960	5914	6330	6404
120	6520	6662	6730	6074	8982	6778	6450	6724	6162	5906	6188	7968	6552	6604	6038	5842	6632	5700	5650	6568	6610	7088	7350	7356	7570	6102	8086	6038	5788	5432	5788	5832	5788	5788	5788	5788	5788	5700	5700	5788	5882	5700	5852	7606	6772	6312	6410	6768	7574
121	6744	7326	7096	5760	9006	6384	6912	6382	6120	5986	5912	8278	7668	6856	6020	6420	6494	6146	6350	6852	7186	6654	7378	7264	7514	6542	8254	6616	5974	6174	5974	6214	5974	5974	5974	5974	5974	6146	6146	5974	6142	6146	6106	8414	7088	6234	6158	7438	7380
122	5406	5918	5916	5000	7040	5832	5394	5558	5048	4670	5440	6096	4560	6200	5780	5648	5192	5604	5392	5874	5528	5414	6178	6466	6126	5382	6004	5338	5462	4712	5462	5514	5462	5462	5462	5462	5462	5604	5604	5462	5684	5604	5620	7368	5704	5446	5630	4624	4610
123	6184	6236	6246	5430	7684	5970	5860	5950	5278	5100	5622	6620	4834	6622	5728	5582	5312	5668	5792	6396	6040	5536	6820	6494	6402	5606	6494	5808	5486	5028	5486	5820	5486	5486	5486	5486	5486	5668	5668	5486	5758	5668	5730	7376	6198	5336	5604	4830	4832
124	6060	6196	6404	5588	7636	7116	6544	6440	5430	5532	5850	6854	5210	7426	6470	6462	6108	5780	5574	6618	6598	6420	7486	7114	7588	5990	7504	6226	5590	5202	5590	5804	5590	5590	5590	5590	5590	5780	5780	5590	5824	5780	5866	7574	6860	5356	6382	5076	5210
125	4602	5376	5148	4260	6140	5134	4722	4962	4146	4236	4430	5072	4120	4942	5126	4872	4458	4766	4708	5006	4614	4914	5364	5200	5448	5210	5570	4782	4708	4282	4708	4992	4708	4708	4708	4708	4708	4766	4766	4708	5066	4766	4882	6442	4886	4990	4614	3894	4220
126	4416	4662	4736	3758	5556	4778	4632	4476	4070	4044	4436	4842	3828	4828	4574	4582	4070	4658	4566	4986	4304	4674	4904	5146	5068	5046	4844	4152	4580	3838	4580	4542	4580	4580	4580	4580	4580	4658	4658	4580	4550	4658	4586	6156	4416	4744	4268	3536	3424
127	4650	4766	5250	4056	6276	5004	4786	4968	3974	4166	4442	5010	3828	5462	4722	5094	4206	4774	4886	5276	4624	4786	5300	5408	5452	5134	5114	4652	4714	4164	4714	4950	4714	4714	4714	4714	4714	4774	4774	4714	4812	4774	4720	6474	4920	5006	4406	4230	4056
128	4226	4544	4848	3928	5938	4696	4488	4692	4204	4238	4026	4596	3496	4976	4680	4750	4008	4522	4490	4870	4462	4840	5000	5182	5230	5084	4752	4584	4398	3836	4398	4658	4398	4398	4398	4398	4398	4522	4522	4398	4872	4522	4624	6128	4618	4508	4432	3430	3592
129	4862	5018	5350	4238	6352	5234	4826	4756	4232	4366	4418	5300	4028	5396	5182	4818	4650	4810	5150	5760	4768	4966	5402	5566	5698	5482	5346	4876	5134	4192	5134	5158	5134	5134	5134	5134	5134	4810	4810	5134	5022	4810	4948	6432	5096	4744	4722	4042	4410
130	5368	5808	5620	4646	6938	5454	5322	5324	5368	4908	4990	5844	4986	6062	5226	5096	5130	5118	5440	5822	5596	5666	6446	6250	6162	6026	5964	5358	5148	4566	5148	5450	5148	5148	5148	5148	5148	5118	5118	5148	5220	5118	5112	7052	5226	5592	5088	5186	4686
131	5408	5852	6202	4698	7234	5784	5854	5670	5098	5380	5330	6114	4872	6250	5492	5386	5054	5226	5742	6106	5940	5804	6888	6220	6324	6560	6370	5504	5506	4800	5506	5774	5506	5506	5506	5506	5506	5226	5226	5506	5346	5226	5394	6654	5632	5552	5262	5362	5162
132	5432	5840	5564	4544	6898	5576	5362	5218	5088	5314	4900	5744	4788	6112	5568	5298	5070	5284	5252	5930	5344	5480	5804	6150	6528	6024	6190	5274	5428	4634	5428	5378	5428	5428	5428	5428	5428	5284	5284	5428	5262	5284	5360	6906	5106	5352	5184	5166	4758
133	5010	5742	5498	4356	6746	5406	5212	5102	4934	4832	4770	5524	4528	5590	5240	5064	4738	5226	4930	5760	5158	5458	5814	6004	5866	6000	5478	5076	5006	4186	5006	5216	5006	5006	5006	5006	5006	5226	5226	5006	5210	5226	5204	6712	5014	5262	4922	4220	4482
134	5418	5706	5846	4706	6984	5598	5282	5604	5318	5036	5128	5928	4864	5910	5184	5012	4984	5360	5190	5924	5582	5400	6014	6034	6334	5734	6016	5168	5308	4380	5308	5216	5308	5308	5308	5308	5308	5360	5360	5308	5420	5360	5350	6758	5434	5442	4904	4936	5334
135	5528	5350	5902	4594	7214	5454	5388	5396	5342	5366	5186	6010	4754	5536	4880	5180	5118	5094	5418	5752	5320	5726	6148	6308	5774	5688	6360	5470	5096	4584	5096	5268	5096	5096	5096	5096	5096	5094	5094	5096	5066	5094	4970	6880	5716	5310	5262	4902	4986
136	5366	5824	5756	4676	7160	5484	5416	5952	5390	5076	5078	6438	4804	5724	5296	5084	5078	5316	4946	5976	5492	5566	6234	5840	6238	5490	5936	5480	5634	4636	5634	5168	5634	5634	5634	5634	5634	5316	5316	5634	5632	5316	5308	7108	5216	5902	5348	5000	5228
137	5400	5240	5704	4532	6888	5674	5482	5378	5210	4824	4990	6138	4794	6094	5036	4910	4922	5108	5232	5446	5288	5316	6204	5894	6094	5878	5956	5476	5200	4430	5200	5218	5200	5200	5200	5200	5200	5108	5108	5200	4944	5108	5062	6606	5120	5482	5020	4926	4862
138	5444	5318	5438	4528	6958	5336	5096	5448	5276	5370	4714	5806	4766	5916	5106	5206	4822	5166	5132	5416	5344	5408	6250	6038	6252	5768	5612	5166	5282	4362	5282	5730	5282	5282	5282	5282	5282	5166	5166	5282	5416	5166	5322	6808	5236	5082	4936	5020	5106
139	5324	5376	5770	4756	7002	5536	5604	5330	5174	4916	5202	5942	4774	6112	5050	5122	5044	5142	5384	5948	5428	5436	6538	6240	5964	5988	6214	5358	5728	4658	5728	5348	5728	5728	5728	5728	5728	5142	5142	5728	5194	5142	5176	7048	5584	5510	5076	5486	5428
140	5548	5718	6246	4752	7384	5952	5808	5602	5190	5554	5400	6524	4908	6050	5704	5336	5456	5224	5144	6020	5496	5838	6274	6408	6084	5902	6330	5662	5478	4940	5478	5140	5478	5478	5478	5478	5478	5224	5224	5478	5110	5224	5338	6898	5700	5518	5332	5362	5374
141	5782	5750	6304	4736	7198	5784	5688	5656	5086	5102	5232	6564	4992	6128	5470	5360	5666	5362	5376	5896	5556	5626	6242	6202	6318	5788	6310	5442	5420	4880	5420	5442	5420	5420	5420	5420	5420	5362	5362	5420	5168	5362	5454	6930	5444	5714	5558	5222	5344
142	5828	5726	6640	4910	7386	6428	6484	5874	5518	5540	5724	7452	5274	6336	5788	5116	5542	5138	5456	5912	5896	5794	6910	6502	6436	6010	6904	6156	6118	4848	6118	5408	6118	6118	6118	6118	6118	5138	5138	6118	5610	5138	6032	6842	5684	6018	5996	5046	5796
143	5498	5756	6302	4810	7374	5758	5958	5384	5214	5778	5386	6620	5236	6162	5370	5526	5074	5516	5206	6004	5844	5530	6444	6166	6416	5896	6438	5784	5232	4882	5232	5678	5232	5232	5232	5232	5232	5516	5516	5232	5778	5516	5314	7038	5476	5840	5664	5524	4936
144	5316	5812	5670	4418	6846	5424	5210	5140	4930	4828	5252	5538	4660	5782	5274	4972	4622	5212	4980	5786	5232	5288	5982	6140	6080	5582	5430	5042	5036	4156	5036	5470	5036	5036	5036	5036	5036	5212	5212	5036	4978	5212	5126	6746	5480	5542	5030	5100	4936
145	5308	6122	5710	4636	7000	5708	5382	5466	5128	5340	4932	5692	4762	6012	5188	4946	5130	5190	5260	5680	5238	5474	5940	6242	6098	5780	5852	5352	4930	4648	4930	5262	4930	4930	4930	4930	4930	5190	5190	4930	5082	5190	5406	6600	5234	5268	4930	5100	4842
146	6402	6522	6436	5696	7348	6426	6210	6136	5450	5666	5896	7096	5016	7030	6494	6008	5572	5894	6126	6476	6352	6610	6920	7508	7370	5964	6740	5972	5900	5448	5900	5862	5900	5900	5900	5900	5900	5894	5894	5900	5864	5894	6156	8596	6688	5682	6674	5118	5244
147	4396	4930	5046	4194	6042	5022	4888	4816	4362	4184	4368	4908	3608	5110	4976	4702	4124	4672	4502	5624	4434	4888	5062	5374	5312	5176	5262	4556	4788	3850	4788	4940	4788	4788	4788	4788	4788	4672	4672	4788	4824	4672	4778	6250	4762	4584	4702	4134	3836
148	4710	4874	5256	3954	6346	5112	4678	4894	4388	4502	4424	4912	3984	5354	4992	4830	4300	4976	4838	5286	4606	4860	5400	5616	5610	5346	5164	5134	4980	4242	4980	4994	4980	4980	4980	4980	4980	4976	4976	4980	5128	4976	5212	6510	4698	4818	4434	3838	3958
149	4698	4968	5414	4234	6408	5084	4804	4778	4618	4284	4536	5166	4144	5136	5064	4894	4536	4696	5078	5310	4828	5266	5382	5992	5846	5360	5304	4842	4834	4088	4834	4930	4834	4834	4834	4834	4834	4696	4696	4834	4852	4696	5050	6294	4756	4862	4510	4392	4008
150	5232	5362	5648	4604	6534	5578	5212	5546	4488	4762	5570	5730	4226	5900	5426	5762	5100	5470	5570	5832	5532	5440	6532	6038	6014	5508	6040	5388	5350	4490	5350	5366	5350	5350	5350	5350	5350	5470	5470	5350	5446	5470	5128	7456	5486	5666	5076	4138	4590
151	4828	5276	5224	4146	6654	5218	4494	4764	4610	4624	4490	5402	3620	5578	4956	4706	4416	5088	4844	5226	5040	4964	5536	5370	5386	5452	5116	4920	5128	4114	5128	5016	5128	5128	5128	5128	5128	5088	5088	5128	5154	5088	4840	6608	4884	4684	4600	3786	3592
152	5770	6082	5818	5006	6742	6120	5510	5706	5006	4742	5096	6148	4852	6254	5456	5546	5288	5480	5500	5902	5454	5794	6656	6380	6442	5780	6346	5600	5456	4808	5456	5652	5456	5456	5456	5456	5456	5480	5480	5456	5402	5480	5540	7534	5806	5582	5596	4982	4534
153	5162	5484	5662	4560	6646	5592	5066	5236	4582	4674	4804	5854	4216	5716	5250	5112	4698	5406	5384	5742	5268	5172	5946	5808	5946	5360	5650	5242	5202	4252	5202	5438	5202	5202	5202	5202	5202	5406	5406	5202	5580	5406	5648	7036	5444	4782	4842	4012	4042
154	6528	5988	6316	5570	7992	6906	6198	6798	6114	5972	5642	6996	5958	6452	6102	6358	6722	5774	5862	6860	6646	7016	6820	6750	6934	6680	6692	6232	5802	5286	5802	6022	5802	5802	5802	5802	5802	5774	5774	5802	6366	5774	6212	8688	6580	6626	5586	5864	6116
155	6306	6696	6670	5742	7686	7192	6324	6028	5884	6024	5702	6920	5980	6450	6598	6234	5836	6088	5902	7060	6418	6070	7090	7396	6924	6638	6726	6108	6562	5264	6562	6092	6562	6562	6562	6562	6562	6088	6088	6562	6084	6088	6090	8226	6440	6190	5672	6102	6386
156	6466	6462	6580	5402	7984	7202	6482	6242	5348	6128	5758	6920	6152	6812	6076	6244	6454	5890	6402	7046	7422	6128	6884	6872	6888	6550	7866	6476	6120	5386	6120	6414	6120	6120	6120	6120	6120	5890	5890	6120	6184	5890	6450	8448	6138	5592	6118	6648	6112
157	5916	5928	6500	4704	7474	6940	5694	6800	5532	5006	5506	6650	5940	6574	5904	5812	5776	5578	5600	5996	6126	5788	6072	5968	6896	5972	6678	5844	5944	4812	5944	5966	5944	5944	5944	5944	5944	5578	5578	5944	5788	5578	5734	7786	5626	5782	5432	5762	5450
158	6062	6374	6374	5690	7308	6674	6582	6540	5452	5606	6144	7378	5208	7226	6446	6394	5920	5586	5974	6874	6398	6098	7446	7088	7188	6700	6592	6654	5776	5816	5776	5906	5776	5776	5776	5776	5776	5586	5586	5776	6174	5586	5762	7128	6308	5362	6322	5062	5188
159	4514	4980	5154	4026	5686	5356	4654	4588	3954	4286	4600	5124	3596	5132	4636	4724	4162	4728	4722	4950	4542	4682	5254	5242	5134	5222	4840	4628	4706	4058	4706	4950	4706	4706	4706	4706	4706	4728	4728	4706	4704	4728	5048	6444	4716	4508	4394	3664	3576
160	3614	4330	4352	3112	5098	4276	4090	3824	3496	3826	3506	4126	2704	4266	4082	4018	3504	3940	3888	4380	3816	4024	4418	4544	4362	4598	4008	4032	3896	3084	3896	3970	3896	3896	3896	3896	3896	3940	3940	3896	3952	3940	3976	5300	3716	4002	3674	3074	2632
161	6986	6690	7046	5918	8196	7364	6410	6814	5778	5818	6036	7382	5926	7074	5696	6438	5904	5918	6366	6282	6596	6574	7392	6690	6920	6438	6926	6400	6794	5838	6794	6266	6794	6794	6794	6794	6794	5918	5918	6794	6788	5918	6118	7000	6320	5570	5800	5502	5432
162	7304	7406	8088	6200	8296	7348	8350	7032	7320	6424	7090	8318	6216	7646	6188	6080	6908	6388	6244	6466	7000	7078	8170	8496	7438	7054	8338	7356	6334	6756	6334	6560	6334	6334	6334	6334	6334	6388	6388	6334	6226	6388	6406	7740	7062	5784	6868	5998	6164
163	8304	8838	8306	6902	7926	7746	7296	8426	7572	6630	7432	8096	6800	7844	6748	6846	7268	7044	7104	6820	7990	8188	8512	8182	8416	7026	7318	6872	6866	7168	6866	6704	6866	6866	6866	6866	6866	7044	7044	6866	7266	7044	6590	8762	7372	6450	6744	6612	6566
164	4612	5886	5638	4396	6042	5430	5158	4898	4234	4508	4874	5476	3918	5490	4770	5136	4490	5028	4820	5430	5214	5360	5650	5422	5854	5586	5230	5224	4706	4208	4706	5194	4706	4706	4706	4706	4706	5028	5028	4706	5160	5028	4942	7262	5190	4646	4770	3792	3872
165	5922	5718	6222	4936	6960	6076	5488	6068	4890	5078	5310	6456	4886	6152	5316	5306	5014	5388	5608	6364	5384	5764	6582	5996	6264	5798	5902	5684	5354	4772	5354	5756	5354	5354	5354	5354	5354	5388	5388	5354	5628	5388	5488	7814	6098	5422	5634	4942	4536
166	4852	5024	5266	4086	5868	5234	5082	5124	4528	4624	4526	4998	3760	5126	4626	4984	4568	5390	5008	5388	4966	5256	5598	5762	5412	5386	5346	5116	5256	4132	5256	5038	5256	5256	5256	5256	5256	5390	5390	5256	5274	5390	5412	7250	4852	4684	4674	3762	3918
167	4822	5338	5408	4712	6214	5426	5130	5138	4344	4604	4694	5438	4002	5164	4802	5178	4582	5104	4858	5972	4994	5202	5636	5430	5588	5786	5618	5076	4888	4174	4888	5146	4888	4888	4888	4888	4888	5104	5104	4888	5220	5104	4958	7304	5144	4722	5060	3928	3866
168	3562	4038	3790	2828	4922	4158	3956	3592	3254	3578	3088	3960	2490	4132	3858	3846	3496	3802	3780	4152	3550	3780	4168	4358	4380	4232	3898	3774	3686	2744	3686	3710	3686	3686	3686	3686	3686	3802	3802	3686	3814	3802	3764	5226	3606	3912	3424	2964	2380
169	3846	3948	5028	3608	4606	4510	4112	3986	3596	3800	3890	4710	2938	4748	4106	4090	3726	4044	4004	4564	4258	4460	4920	4334	4208	4648	4534	3850	4056	3432	4056	4072	4056	4056	4056	4056	4056	4044	4044	4056	4084	4044	4054	6166	4036	3748	4116	2944	2882
[truncated: 1,068 more columns]
